# Supplementary material for: Road traffic noise exposure and blood DNA methylation at birth and in childhood: An epigenome-wide meta-analysis
Source: Environ Int. Author manuscript; Available in PMC 2026 Jan 23. (PMC12829588; doi:10.1016/j.envint.2025.109976)
Supplement: Supplementary tables [file NIHMS2138169-supplement-Supplementary_tables.xlsx]

## Sheet: Supplemental Table 1
Supplemental Table 1 Lambda values for cohort-specific EWAS analysis before and after applying the Bacon method
Cohort	Platform	Prenatal	Infancy_456	Recent_456	Infancy_8910	Recent_8910
		Lambda values before applying the Bacon method
BAMSE (epigene)	450K	-	-	-	1.16	1.03
BAMSE (MeDALL)	450K	-	0.96	0.89	1.02	1.04
GenR	450K	1.08	1.17	1.11	1.16	1.14
HELIX	450K	-	-	-	1.11	0.97
INMA	450K	1.4	1.49	1.49	-	-
LISA	EPIC	-	0.89	-	-	1.72
PIAMA	450K	-	1.19	1.27	0.98	1.36
		Lambda values after applying the Bacon method
BAMSE (epigene)	450K	-	-	-	1.03	1.02
BAMSE (MeDALL)	450K	-	0.99	0.98	1.01	1.01
GenR	450K	1.02	1.03	1.02	1.02	1.02
HELIX	450K	-	-	-	1.01	1.02
INMA	450K	1.05	1.17	1.07	-	-
LISA	EPIC	-	1.02	-	-	1.12
PIAMA	450K	-	1.03	1.04	1.01	1.04

## Sheet: Supplemental Table 2
Supplemental Table 2 Basic characteristics for the ALSPAC study
	Prenatal (cord blood methylation)	Infancy exposure (7-year blood methylation)	Recent exposure (7-year blood methylation)
Total sample size,n	534	586	552
child.age (mean (SD))	NA	7.45 (0.14)	7.45 (0.14)
Noise exposure (category)
<55	174 (32.6)	191 (32.6)	196 (35.5)
55-59.9	253 (47.4)	275 (46.9)	254 (46.0)
>=60	107 (20.0)	120 (20.4)	102 (18.5)
sex
Male, n(%)	277 (51.9)	304 (51.9)	289 (52.4)
Female, n(%)	257 (48.1)	282 (48.1)	263 (47.6)
mat.smoking, n (%)	NA	NA	NA
mat.edu,n (%)
Low	42 ( 7.9)	45 ( 7.7)	45 ( 8.2)
Moderate	386 (72.3)	417 (71.2)	393 (71.2)
High	106 (19.9)	124 (21.2)	114 (20.7)

## Sheet: Supplemental Table 3
Supplemental Table 3 Full list of DMRs in the discovery meta-analysis identifed from Combp and DMRcate method
Exposure time window	Region_overlapped between two methods	Region_union between two methods	Results from Combp method			Results from the DMRcate method				Annotated Gene based on the overlapping region	Distance to TSS based on the overlapping region	Annotated Gene based on the union region	Distance to TSS based on the union region	Validated in the Indepdent dataset (comp method)	Validated in the Independent dataset (DMRcate method)	Validated in the Independent data (both method)
			Region identified from combp method	N_CpG in the region	Sidak P_value	Region identified from the DMRcate method	N_CpG in the region	FDR P value	Meandiff*
prenatal	chr10:134043618-134043897	chr10:134043362-134043898	chr10:134043618-134043898	5	0.001821	chr10:134043362-134043897	6	0.0316283	0.00066093	DPYSL4	43353	DPYSL4	43226	0	0	0
prenatal	chr11:2020417-2020560	chr11:2020279-2020561	chr11:2020279-2020561	11	0.007276	chr11:2020417-2020560	6	0.0376753	0.000191275	MRPL23	51980	MRPL23	51912	0	0	0
prenatal	chr12:77417567-77417738	chr12:77417567-77417739	chr12:77417567-77417739	2	0.002056	chr12:77417567-77417738	2	0.0235615	-0.00139011	E2F7	41708	E2F7	41707	0	0	0
prenatal	chr12:89748726-89748986	chr12:89748726-89749080	chr12:89748726-89748986	6	0.000347	chr12:89748726-89749080	8	0.0235615	-0.000663181	DUSP6	-1808	DUSP6	-1855	0	0	0
prenatal	chr13:110521956-110522297	chr13:110521956-110522298	chr13:110521956-110522298	5	2.976e-05	chr13:110521956-110522297	5	0.00717436	-0.000786353	IRS2	-83211	IRS2	-83212	0	0	0
prenatal	chr16:787799-788184	chr16:787799-788185	chr16:787799-788185	4	0.0001225	chr16:787799-788184	4	0.00689761	-0.000607909	NARFL	3011	NARFL	3010	0	0	0
prenatal	chr17:1665119-1665303	chr17:1665119-1665304	chr17:1665119-1665304	7	0.0004555	chr17:1665119-1665303	7	0.00989487	-0.000301498	SERPINF1	-42	SERPINF1	-42	0	0	0
prenatal	chr6:31846769-31847028	chr6:31846249-31847029	chr6:31846769-31847029	10	0.001034	chr6:31846249-31847028	11	0.00329898	-0.000302318	SLC44A4	-120	SLC44A4	139	0	0	0
prenatal	chr8:145162905-145163136	chr8:145162905-145163137	chr8:145162905-145163137	4	0.0004722	chr8:145162905-145163136	4	0.00492123	-0.000473298	KIAA1875	391	KIAA1875	392	0	0	0
infancy456	chr1:3036168-3036358	chr1:3036168-3036359	chr1:3036168-3036359	2	0.03673	chr1:3036168-3036358	2	0.00800118	-0.000226893	PRDM16	50488	PRDM16	50488	1	1	1
infancy456	chr10:74034644-74034667	chr10:74034644-74034668	chr10:74034644-74034668	3	0.001998	chr10:74034644-74034667	3	0.0002831	0.000380588	DDIT4	977	DDIT4	978	0	0	0
infancy456	chr11:67383377-67383863	chr11:67383377-67384040	chr11:67383377-67383863	7	2.887e-05	chr11:67383377-67384040	8	0.000380273	0.00078581	NDUFV1	9297	NDUFV1	9385	0	0	0
infancy456	chr12:2944163-2944493	chr12:2943902-2944494	chr12:2944163-2944494	7	8.068e-05	chr12:2943902-2944493	8	0.00125846	0.000461465	NRIP2	-138	NRIP2	-8	0	1	0
infancy456	chr12:7315351-7315565	chr12:7315351-7315566	chr12:7315351-7315566	4	0.00513	chr12:7315351-7315565	4	0.00499943	0.00025167	PEX5	-26825	PEX5	-26825	0	0	0
infancy456	chr13:23412250-23412410	chr13:23412250-23412622	chr13:23412250-23412410	3	0.01267	chr13:23412250-23412622	4	0.011043	0.00100188	SGCG	-342761	SGCG	-342655	0	0	0
infancy456	chr13:47472050-47472429	chr13:47472050-47472430	chr13:47472050-47472430	12	0.003397	chr13:47472050-47472429	12	0.0246523	-0.000320831	HTR2A	2066	HTR2A	-2067	0	0	0
infancy456	chr13:88328009-88329681	chr13:88328009-88330200	chr13:88328009-88329681	8	8.833e-23	chr13:88328009-88330200	11	1.90363e-14	0.000783869	SLITRK5	3975	SLITRK5	4234	1	1	1
infancy456	chr13:113296192-113296447	chr13:113296192-113296448	chr13:113296192-113296448	4	0.00535	chr13:113296192-113296447	4	0.0263312	0.000558957	ATP11A	-48324	ATP11A	-48323	0	0	0
infancy456	chr13:114164151-114164208	chr13:114164151-114164654	chr13:114164151-114164208	2	0.003211	chr13:114164151-114164654	3	6.15173e-05	-0.00101431	TMCO3	18869	TMCO3	19092	0	0	0
infancy456	chr14:95826570-95826997	chr14:95826570-95826998	chr14:95826570-95826998	5	3.913e-06	chr14:95826570-95826997	5	5.99149e-05	0.000710446	CLMN	40540	CLNM	-40541	0	0	0
infancy456	chr15:93616894-93617168	chr15:93616588-93617169	chr15:93616894-93617169	12	0.0005193	chr15:93616588-93617168	13	0.00212323	0.000193297	RGMA	61	RGMA	214	0	0	0
infancy456	chr16:787799-788184	chr16:787799-788185	chr16:787799-788185	4	2.773e-05	chr16:787799-788184	4	5.89311e-05	-0.000684471	NARFL	3011	NARFL	3010	0	0	0
infancy456	chr2:3750488-3750566	chr2:3750488-3750973	chr2:3750488-3750566	3	0.01078	chr2:3750488-3750973	5	0.00605481	0.000353255	DCDC2C	-926	DCDC2C	-723	0	0	0
infancy456	chr21:42741698-42741788	chr21:42741698-42741789	chr21:42741698-42741789	2	0.002755	chr21:42741698-42741788	2	0.00389853	0.000812427	MX2	7873	MX2	7873	0	0	0
infancy456	chr22:45809244-45810043	chr22:45808669-45810044	chr22:45809244-45810044	16	1.038e-11	chr22:45808669-45810043	17	8.49088e-13	0.000373336	RIBC2	69	SMC1B	92	1	1	1
infancy456	chr3:42201314-42201650	chr3:42201314-42201898	chr3:42201314-42201650	5	6.372e-05	chr3:42201314-42201898	6	0.000312746	0.000479608	TRAK1	68920	TRAK1	69044	0	0	0
infancy456	chr3:44753865-44754399	chr3:44753865-44754587	chr3:44753865-44754399	11	9.484e-06	chr3:44753865-44754587	12	3.74385e-05	0.000212337	ZNF502	-6	ZNF502	88	0	0	0
infancy456	chr3:178978849-178979014	chr3:178978849-178979342	chr3:178978849-178979014	5	0.002034	chr3:178978849-178979342	6	0.00488431	0.000392462	KCNMB3	-9528	KCNMB3	-9692	0	0	0
infancy456	chr4:1041044-1041062	chr4:1041044-1041450	chr4:1041044-1041062	2	0.01608	chr4:1041044-1041450	3	0.00121731	-0.000429648	FGFRL1	37286	FGFRL1	FGFRL1	0	0	0
infancy456	chr4:3486039-3486380	chr4:3486039-3486381	chr4:3486039-3486381	4	0.0001956	chr4:3486039-3486380	4	0.000251007	-0.000558812	DOK7	21171	DOK7	21172	0	0	0
infancy456	chr5:148785250-148785408	chr5:148785250-148785409	chr5:148785250-148785409	2	0.03041	chr5:148785250-148785408	2	0.0249428	-0.000512981	IL17B	-26490	IL17B	-26490	0	0	0
infancy456	chr6:28583971-28584289	chr6:28583655-28584464	chr6:28583971-28584289	16	0.003966	chr6:28583655-28584464	18	0.00800118	0.000244394	SCAND3	-29018	SCAND3	-29847	0	0	0
infancy456	chr6:30419543-30419612	chr6:30419491-30419613	chr6:30419543-30419613	3	0.00286	chr6:30419491-30419612	5	0.000293093	-0.000760307	PRR3	-105086	PRR3	-105111	0	0	0
infancy456	chr6:32729274-32729564	chr6:32728862-32729876	chr6:32729274-32729564	9	4.884e-06	chr6:32728862-32729876	25	3.4016e-05	0.000202962	HLA-DQB2	1848	HLA-DQB2	1898	0	0	0
infancy456	chr8:63614431-63614552	chr8:63614431-63614553	chr8:63614431-63614553	3	0.01017	chr8:63614431-63614552	3	0.0210932	0.000566081	GGH	337239	GGH	337238	0	0	0
infancy8910	chr11:2292890-2293182	chr11:2292373-2293552	chr11:2292890-2293182	12	0.0004589	chr11:2292373-2293552	32	0.000131144	0.000182641	ASCL2	-854	ASCL2	-780	0	0	0
infancy8910	chr11:67383377-67384040	chr11:67383377-67384041	chr11:67383377-67384041	8	2.403e-14	chr11:67383377-67384040	8	1.36328e-11	0.000987728	NDUFV1	9385	NDUFV1	9386	0	0	0
infancy8910	chr11:75945585-75945841	chr11:75945585-75945842	chr11:75945585-75945842	2	0.01362	chr11:75945585-75945841	2	0.00748558	-0.000534395	WNT11	-28137	WNT11	-28137	0	0	0
infancy8910	chr13:47472050-47472429	chr13:47471562-47472430	chr13:47472050-47472430	12	5.804e-08	chr13:47471562-47472429	14	3.05133e-07	-0.000351538	HTR2A	2066	HTR2A	-1823	0	0	0
infancy8910	chr16:1060367-1060766	chr16:1060367-1061053	chr16:1060367-1060766	5	0.0003166	chr16:1060367-1061053	6	0.00171882	-0.000264234	SOX8	28758	SOX8	28902	0	0	0
infancy8910	chr16:2907695-2908246	chr16:2907517-2908934	chr16:2907695-2908246	7	4.737e-06	chr16:2907517-2908934	12	9.78029e-06	0.000507726	PRSS22	201	PRSS22	-54	1	1	1
infancy8910	chr17:1395864-1396124	chr17:1395371-1396395	chr17:1395864-1396124	5	0.02361	chr17:1395371-1396395	7	0.00319291	-0.00028389	MYO1C	112	MYO1C	223	0	0	0
infancy8910	chr17:4487099-4487399	chr17:4487099-4487400	chr17:4487099-4487400	5	0.003036	chr17:4487099-4487399	5	0.0252564	0.000740283	GGT6	-23136	GGT6	-23136	0	0	0
infancy8910	chr17:40489513-40489785	chr17:40489513-40489786	chr17:40489513-40489786	5	0.004306	chr17:40489513-40489785	5	0.0274029	-0.000376083	STAT5A	50084	STAT5A	50084	0	0	0
infancy8910	chr17:55962522-55963103	chr17:55962155-55963458	chr17:55962522-55963103	5	2.398e-08	chr17:55962155-55963458	7	1.6056e-06	-0.000360323	MRPS23	-35395	MRPS23	-35389	1	1	1
infancy8910	chr17:61926700-61926911	chr17:61926188-61927036	chr17:61926700-61926911	2	0.03714	chr17:61926188-61927036	5	0.00207571	-0.000327507	SMARCD2	-6505	SMARCD2	-6312	0	0	0
infancy8910	chr18:23713729-23714010	chr18:23713407-23714084	chr18:23713729-23714010	5	0.006821	chr18:23713407-23714084	10	0.00290245	0.000297577	PSMA8	28	PSMA8	-96	0	0	0
infancy8910	chr19:46286064-46286199	chr19:46285653-46286475	chr19:46286064-46286199	2	0.02117	chr19:46285653-46286475	4	0.0016189	-0.000186509	DMPK	-2270	DMPK	-2203	0	0	0
infancy8910	chr2:233390712-233390970	chr2:233390712-233391274	chr2:233390712-233390970	5	0.01182	chr2:233390712-233391274	7	0.000905318	0.000383604	CHRND	-53	CHRND	99	0	0	0
infancy8910	chr22:45809319-45809794	chr22:45809244-45810043	chr22:45809319-45809794	13	0.000196	chr22:45809244-45810043	16	0.00173325	0.000213781	RIBC2	-18	RIBC2	69	1	1	1
infancy8910	chr4:81117647-81118589	chr4:81117647-81118794	chr4:81117647-81118589	6	3.906e-08	chr4:81117647-81118794	8	1.85151e-06	-0.000851563	PRDM8	11694	PRDM8	11796	0	0	0
infancy8910	chr6:31691426-31691813	chr6:31691227-31692026	chr6:31691426-31691813	14	0.01378	chr6:31691227-31692026	21	0.00420064	0.000176825	C6orf25	458	C6orf25	465	1	1	1
infancy8910	chr7:27142427-27143586	chr7:27142100-27143806	chr7:27142427-27143586	20	4.184e-11	chr7:27142100-27143806	27	3.10077e-10	-0.00026869	HOXA2	-576	HOXA2	-523	1	1	1
recent456	chr12:10095902-10096152	chr12:10095902-10096153	chr12:10095902-10096153	5	0.003837	chr12:10095902-10096152	5	0.0246319	0.000616959	CLEC12A	-7888	CLEC12A	-7888	0	0	0
recent456	chr13:88328009-88328472	chr13:88328009-88329151	chr13:88328009-88328472	5	0.0009023	chr13:88328009-88329151	7	0.000685143	0.000701339	SLITRK5	3370	SLITRK5	3710	0	0	0
recent456	chr14:95826570-95826997	chr14:95826570-95826998	chr14:95826570-95826998	5	0.0003436	chr14:95826570-95826997	5	0.0085231	0.000741791	CLMN	40540	CLMN	-40541	0	0	0
recent456	chr17:17109570-17110208	chr17:17109239-17110353	chr17:17109570-17110208	12	1.785e-06	chr17:17109239-17110353	15	0.000205396	0.000404404	PLD6	-260	PLD6	-167	0	0	0
recent456	chr19:53635967-53636398	chr19:53635967-53636399	chr19:53635967-53636399	6	0.004072	chr19:53635967-53636398	6	0.00997246	0.000201864	ZNF415	-41	ZNF415	-42	0	0	0
recent456	chr19:57306631-57306848	chr19:57306631-57307081	chr19:57306631-57306848	4	0.002035	chr19:57306631-57307081	6	0.00396344	-0.000412033	PEG3	45325	PEG3	45208	0	0	0
recent456	chr4:1041044-1041062	chr4:1041044-1041450	chr4:1041044-1041062	2	0.0005759	chr4:1041044-1041450	3	0.000205396	-0.000562015	FGFRL1	37286	FGFRL1	37480	0	0	0
recent456	chr4:187422005-187422119	chr4:187422005-187422120	chr4:187422005-187422120	5	0.003681	chr4:187422005-187422119	5	0.0142143	0.00068407	MTNR1A	54659	MTNR1A	54659	1	1	1
recent456	chr5:140810106-140810405	chr5:140810051-140810433	chr5:140810106-140810405	4	0.001998	chr5:140810051-140810433	9	0.0321538	-0.000360822	PCDHGA12	70	PCDHGA12	57	0	0	0
recent456	chr6:8436218-8436466	chr6:8435883-8436467	chr6:8436218-8436467	4	0.01843	chr6:8435883-8436466	10	0.00549505	0.000269526	SLC35B3	-626	SLC35B3	-459	1	1	1
recent456	chr6:28583971-28584289	chr6:28583655-28584464	chr6:28583971-28584289	16	6.377e-05	chr6:28583655-28584464	18	0.000205396	0.000309254	SCAND3	-29018	SCAND3	-29847	0	0	0
recent456	chr6:29595002-29595300	chr6:29594481-29595661	chr6:29595002-29595300	6	0.00012	chr6:29594481-29595661	16	0.000205396	-0.000216387	GABBR1	5811	GABBR1	5891	0	0	0
recent8910	chr1:150947896-150948030	chr1:150947403-150948031	chr1:150947896-150948031	4	0.0008122	chr1:150947403-150948030	10	3.7412e-05	-0.000200193	CERS2	-523	CERS2	-277	0	0	0
recent8910	chr10:104196243-104196541	chr10:104196206-104196542	chr10:104196243-104196542	3	0.02619	chr10:104196206-104196541	5	0.00729543	0.000249178	CUEDC2	-3974	CUEDC2	-3956	0	0	0
recent8910	chr10:125651526-125651727	chr10:125651085-125652323	chr10:125651526-125651727	6	5.904e-05	chr10:125651085-125652323	10	0.000255464	-0.00015868	CPXM2	-296	CPXM2	-374	0	0	0
recent8910	chr11:73357019-73357397	chr11:73356744-73357741	chr11:73357019-73357397	8	0.0008705	chr11:73356744-73357741	10	0.00042089	-0.000158608	PLEKHB1	-15	PLEKHB1	19	1	1	1
recent8910	chr12:52685221-52685334	chr12:52685221-52685335	chr12:52685221-52685335	2	0.03672	chr12:52685221-52685334	2	0.00678853	-0.000392435	KRT81	41	KRT81	40	0	0	0
recent8910	chr15:93652756-93653074	chr15:93652578-93653310	chr15:93652756-93653074	5	8.393e-05	chr15:93652578-93653310	7	0.000170165	-0.000337128	RGMA	-35823	RGMA	-35852	0	0	0
recent8910	chr17:4486934-4487400	chr17:4486580-4487606	chr17:4486934-4487400	6	3.524e-05	chr17:4486580-4487606	8	2.17646e-05	0.000584616	GGT6	-23054	GGT6	-22980	0	0	0
recent8910	chr17:14206774-14207037	chr17:14206572-14207701	chr17:14206774-14207037	7	0.0009682	chr17:14206572-14207701	11	0.000156771	-0.000271006	HS3ST3B1	2505	HS3ST3B1	2736	0	0	0
recent8910	chr17:65471303-65471507	chr17:65471303-65471508	chr17:65471303-65471508	5	0.01333	chr17:65471303-65471507	5	0.0202096	-0.000282599	PITPNC1	97134	PITPNC1	97134	0	0	0
recent8910	chr19:39523158-39523437	chr19:39522944-39523840	chr19:39523158-39523437	5	0.0007977	chr19:39522944-39523840	8	0.00422817	-0.00045737	FBXO27	-61	FBXO27	-156	0	0	0
recent8910	chr19:51226207-51226558	chr19:51225848-51227402	chr19:51226207-51226558	4	0.0267	chr19:51225848-51227402	8	2.41016e-07	-0.000290658	CLEC11A	-204	CLEC11A	39	0	1	0
recent8910	chr19:54219381-54219607	chr19:54219381-54219608	chr19:54219381-54219608	3	0.03735	chr19:54219381-54219607	3	0.0209601	0.000192093	DPRX	84184	DPRX	84184	0	1	0
recent8910	chr2:43328033-43328537	chr2:43327937-43328657	chr2:43328033-43328537	5	0.001735	chr2:43327937-43328657	7	0.00172737	-0.000318483	ZFP36L2	125463	ZFP36L2	125451	0	0	0
recent8910	chr2:165811816-165812080	chr2:165811816-165812297	chr2:165811816-165812080	3	0.02148	chr2:165811816-165812297	6	0.00203653	-0.000312636	SLC38A11	48	SLC38A11	-60	0	0	0
recent8910	chr2:240086087-240086178	chr2:240086087-240086179	chr2:240086087-240086179	2	0.04269	chr2:240086087-240086178	2	0.0162998	-0.000731938	HDAC4	236511	HDAC4	236510	0	0	0
recent8910	chr20:30073399-30073577	chr20:30073209-30074041	chr20:30073399-30073577	5	0.0001659	chr20:30073209-30074041	7	0.000359243	-0.000410861	REM1	10392	REM1	10529	0	0	0
recent8910	chr21:45705618-45705995	chr21:45705429-45706101	chr21:45705618-45705995	8	0.006624	chr21:45705429-45706101	11	0.00497717	-0.000235751	AIRE	43	AIRE	2	0	0	0
recent8910	chr21:47717864-47718080	chr21:47717406-47718081	chr21:47717864-47718081	3	0.01619	chr21:47717406-47718080	5	0.00652298	-0.000203902	YBEY	11674	YBEY	11445	1	1	1
recent8910	chr4:3516534-3516758	chr4:3516065-3516759	chr4:3516534-3516759	4	1.188e-05	chr4:3516065-3516758	5	1.06815e-05	-0.000530018	LRPAP1	17640	LRPAP1	17874	0	0	0
recent8910	chr4:38869641-38869779	chr4:38869436-38869780	chr4:38869641-38869780	4	0.04183	chr4:38869436-38869779	8	0.00691342	-0.000170875	FAM114A1	273	FAM114A1	171	0	0	0
recent8910	chr6:30071373-30071612	chr6:30071028-30071613	chr6:30071373-30071613	11	0.001481	chr6:30071028-30071612	22	0.000222685	-0.000100093	TRIM31	9391	TRIM31	9563	0	0	0
recent8910	chr6:30881316-30881921	chr6:30881112-30882384	chr6:30881316-30881921	23	2.012e-08	chr6:30881112-30882384	39	3.13803e-13	-9.80305e-05	VARS2	-490	VARS2	-360	0	0	0
recent8910	chr6:70990226-70990361	chr6:70990226-70990362	chr6:70990226-70990362	3	0.03575	chr6:70990226-70990361	3	0.0134824	-0.000336988	COL9A1	22493	COL9A1	22492	1	1	1
recent8910	chr7:119261-119500	chr7:119131-119861	chr7:119261-119500	3	0.000474	chr7:119131-119861	6	0.00072481	-0.000170291	FAM20C	-73589	FAM20C	-73473	0	0	0
recent8910	chr8:48172889-48172993	chr8:48172551-48173291	chr8:48172889-48172993	2	0.001761	chr8:48172551-48173291	7	0.00042089	-0.000103114	SPIDR	-226	SPIDR	-246	0	1	0
recent8910	chr8:67454546-67454892	chr8:67454340-67454893	chr8:67454546-67454893	5	3.02e-07	chr8:67454340-67454892	6	1.00773e-05	-0.000464855	MYBL1	70765	MYBL1	70868	0	0	0
recent8910	chr8:144371537-144371780	chr8:144371537-144372051	chr8:144371537-144371780	3	0.01812	chr8:144371537-144372051	4	0.0111403	0.000632153	ZNF696	-1901	ZNF696	-1765	0	1	0
recent8910	chr9:34370781-34370895	chr9:34370781-34371380	chr9:34370781-34370895	4	0.002741	chr9:34370781-34371380	5	0.00224713	-0.000429387	KIAA1161	6013	KIAA1161	5771	1	1	1
*: mean of the coefficients within the DMR region

## Sheet: Supplemental Table 4
Supplemental Table 4 GO Biological Process
Term	Overlap	P-value	Adjusted P-value	Old P-value	Old Adjusted P-value	Odds Ratio	Combined Score	Genes
Oligodendrocyte Differentiation (GO:0048709)	2/19	0.00277925	0.235311	0	0	28.9034	170.113	PRDM8;SOX8
Placenta Development (GO:0001890)	2/22	0.00372426	0.235311	0	0	24.5642	137.385	ASCL2;E2F7
Regulation Of Myotube Differentiation (GO:0010830)	2/23	0.00406801	0.235311	0	0	23.3933	128.771	HDAC4;DMPK
ERK1 And ERK2 Cascade (GO:0070371)	2/24	0.00442592	0.235311	0	0	22.3288	121.029	DUSP6;ZFP36L2
Organophosphate Ester Transport (GO:0015748)	2/25	0.00479788	0.235311	0	0	21.357	114.037	SLC44A4;PITPNC1
Morphogenesis Of An Epithelium (GO:0002009)	2/29	0.00642381	0.235311	0	0	18.1893	91.8149	AIRE;SOX8
Receptor Signaling Pathway Via STAT (GO:0097696)	2/31	0.00731798	0.235311	0	0	16.9332	83.2675	STAT5A;MYO1C
Receptor Signaling Pathway Via JAK-STAT (GO:0007259)	2/36	0.00978281	0.235311	0	0	14.4394	66.8128	STAT5A;MYO1C
Vesicle Cytoskeletal Trafficking (GO:0099518)	2/39	0.0114145	0.235311	0	0	13.2666	59.3398	MYO1C;TRAK1
Negative Regulation Of Mitotic Cell Cycle Phase Transition (GO:1901991)	2/40	0.0119832	0.235311	0	0	12.9168	57.1473	ZFP36L2;E2F7
Regulation Of DNA-templated Transcription (GO:0006355)	15/1922	0.0120375	0.235311	0	0	2.08327	9.20748	PRDM8;HDAC4;STAT5A;SMARCD2;AIRE;TRAK1;ZFP36L2;DPRX;WNT11;PRDM16;SOX8;ZNF502;MYBL1;E2F7;ZNF696
Positive Regulation Of DNA-templated Transcription (GO:0045893)	11/1243	0.0134938	0.235311	0	0	2.31709	9.97627	HDAC4;STAT5A;WNT11;PEG3;AIRE;PRDM16;SOX8;MYBL1;ASCL2;E2F7;RGMA
Regulation Of Primary Metabolic Process (GO:0080090)	2/43	0.0137621	0.235311	0	0	11.9699	51.301	IRS2;CERS2
Positive Regulation Of Transcription By RNA Polymerase II (GO:0045944)	9/938	0.0155868	0.235311	0	0	2.48585	10.3444	HDAC4;STAT5A;PEG3;AIRE;SOX8;MYBL1;ASCL2;E2F7;RGMA
Positive Regulation Of Nervous System Development (GO:0051962)	2/49	0.0176381	0.235311	0	0	10.4387	42.1481	SERPINF1;SLITRK5
G Protein-Coupled Receptor Signaling Pathway, Coupled To Cyclic Nucleotide Second Messenger (GO:0007187)	2/50	0.0183241	0.235311	0	0	10.2207	40.878	MTNR1A;HTR2A
Adenylate Cyclase-Inhibiting G Protein-Coupled Receptor Signaling Pathway (GO:0007193)	2/52	0.0197296	0.235311	0	0	9.81086	38.5139	MTNR1A;GABBR1
Thiamine Transmembrane Transport (GO:0071934)	1/5	0.0205804	0.235311	0	0	60.7104	235.764	SLC44A4
Positive Regulation Of Osteoblast Proliferation (GO:0033690)	1/5	0.0205804	0.235311	0	0	60.7104	235.764	SOX8
Hepatocyte Differentiation (GO:0070365)	1/5	0.0205804	0.235311	0	0	60.7104	235.764	E2F7
Regulation Of Long-Chain Fatty Acid Import Across Plasma Membrane (GO:0010746)	1/5	0.0205804	0.235311	0	0	60.7104	235.764	IRS2
Interleukin-4-Mediated Signaling Pathway (GO:0035771)	1/5	0.0205804	0.235311	0	0	60.7104	235.764	STAT5A
Interleukin-5-Mediated Signaling Pathway (GO:0038043)	1/5	0.0205804	0.235311	0	0	60.7104	235.764	STAT5A
Pexophagy (GO:0000425)	1/5	0.0205804	0.235311	0	0	60.7104	235.764	PEX5
Cellular Response To Granulocyte Macrophage Colony-Stimulating Factor Stimulus (GO:0097011)	1/5	0.0205804	0.235311	0	0	60.7104	235.764	ZFP36L2
Response To Granulocyte Macrophage Colony-Stimulating Factor (GO:0097012)	1/5	0.0205804	0.235311	0	0	60.7104	235.764	ZFP36L2
Negative Regulation Of Cytokinesis (GO:0032466)	1/5	0.0205804	0.235311	0	0	60.7104	235.764	E2F7
Regulation Of Lipid Metabolic Process (GO:0019216)	2/54	0.0211788	0.235311	0	0	9.43257	36.3602	IRS2;CERS2
Regulation Of Myoblast Differentiation (GO:0045661)	2/54	0.0211788	0.235311	0	0	9.43257	36.3602	SMARCD2;SOX8
Defense Response To Symbiont (GO:0140546)	3/148	0.0237248	0.235311	0	0	5.11345	19.1306	MX2;DDIT4;TRIM31
Positive Regulation Of Gliogenesis (GO:0014015)	1/6	0.024646	0.235311	0	0	48.5659	179.846	SOX8
Positive Regulation Of Kidney Development (GO:0090184)	1/6	0.024646	0.235311	0	0	48.5659	179.846	SOX8
Negative Regulation Of Lipoprotein Particle Clearance (GO:0010985)	1/6	0.024646	0.235311	0	0	48.5659	179.846	LRPAP1
Ureter Development (GO:0072189)	1/6	0.024646	0.235311	0	0	48.5659	179.846	SOX8
Positive Regulation Of Phospholipid Biosynthetic Process (GO:0071073)	1/6	0.024646	0.235311	0	0	48.5659	179.846	HTR2A
Interleukin-3-Mediated Signaling Pathway (GO:0038156)	1/6	0.024646	0.235311	0	0	48.5659	179.846	STAT5A
Interleukin-9-Mediated Signaling Pathway (GO:0038113)	1/6	0.024646	0.235311	0	0	48.5659	179.846	STAT5A
Neurotrophin TRK Receptor Signaling Pathway (GO:0048011)	1/6	0.024646	0.235311	0	0	48.5659	179.846	DDIT4
Nucleobase Catabolic Process (GO:0046113)	1/6	0.024646	0.235311	0	0	48.5659	179.846	DPYSL4
Protein Import Into Peroxisome Matrix, Receptor Recycling (GO:0016562)	1/6	0.024646	0.235311	0	0	48.5659	179.846	PEX5
Regulation Of Skeletal Muscle Contraction (GO:0014819)	1/6	0.024646	0.235311	0	0	48.5659	179.846	DMPK
Cellular Response To Interleukin-9 (GO:0071355)	1/6	0.024646	0.235311	0	0	48.5659	179.846	STAT5A
Choline Transport (GO:0015871)	1/6	0.024646	0.235311	0	0	48.5659	179.846	SLC44A4
Positive Regulation Of Amyloid-Beta Clearance (GO:1900223)	1/6	0.024646	0.235311	0	0	48.5659	179.846	LRPAP1
Definitive Hemopoiesis (GO:0060216)	1/6	0.024646	0.235311	0	0	48.5659	179.846	ZFP36L2
Retinal Rod Cell Differentiation (GO:0060221)	1/6	0.024646	0.235311	0	0	48.5659	179.846	SOX8
Enteric Nervous System Development (GO:0048484)	1/6	0.024646	0.235311	0	0	48.5659	179.846	SOX8
Negative Regulation Of Protein-Containing Complex Assembly (GO:0031333)	2/59	0.0249884	0.235311	0	0	8.60299	31.7394	PEX5;TRIM31
Phospholipid Transport (GO:0015914)	2/59	0.0249884	0.235311	0	0	8.60299	31.7394	ATP11A;PITPNC1
Chordate Embryonic Development (GO:0043009)	2/59	0.0249884	0.235311	0	0	8.60299	31.7394	WNT11;SOX8
Fat Cell Differentiation (GO:0045444)	2/62	0.0273981	0.235311	0	0	8.1716	29.3956	PRDM16;SOX8
Positive Regulation Of Nucleic Acid-Templated Transcription (GO:1903508)	6/557	0.0282565	0.235311	0	0	2.73873	9.76749	HDAC4;WNT11;AIRE;PRDM16;SOX8;MYBL1
ATP Synthesis Coupled Electron Transport (GO:0042773)	1/7	0.0286949	0.235311	0	0	40.4695	143.709	NDUFV1
Taurine Metabolic Process (GO:0019530)	1/7	0.0286949	0.235311	0	0	40.4695	143.709	STAT5A
Growth Hormone Receptor Signaling Pathway Via JAK-STAT (GO:0060397)	1/7	0.0286949	0.235311	0	0	40.4695	143.709	STAT5A
Interleukin-2-Mediated Signaling Pathway (GO:0038110)	1/7	0.0286949	0.235311	0	0	40.4695	143.709	STAT5A
Neuroepithelial Cell Differentiation (GO:0060563)	1/7	0.0286949	0.235311	0	0	40.4695	143.709	WNT11
Positive Regulation Of Vascular Endothelial Growth Factor Signaling Pathway (GO:1900748)	1/7	0.0286949	0.235311	0	0	40.4695	143.709	MYO1C
Cardiac Muscle Hypertrophy (GO:0003300)	1/7	0.0286949	0.235311	0	0	40.4695	143.709	HDAC4
Peptidyl-Lysine Deacetylation (GO:0034983)	1/7	0.0286949	0.235311	0	0	40.4695	143.709	HDAC4
Cellular Response To Interleukin-2 (GO:0071352)	1/7	0.0286949	0.235311	0	0	40.4695	143.709	STAT5A
Pyrimidine Nucleobase Catabolic Process (GO:0006208)	1/7	0.0286949	0.235311	0	0	40.4695	143.709	DPYSL4
Negative Regulation Of B Cell Apoptotic Process (GO:0002903)	1/7	0.0286949	0.235311	0	0	40.4695	143.709	IRS2
Positive Regulation Of Cell Migration By Vascular Endothelial Growth Factor Signaling Pathway (GO:0038089)	1/7	0.0286949	0.235311	0	0	40.4695	143.709	MYO1C
Negative Regulation Of Amyloid-Beta Clearance (GO:1900222)	1/7	0.0286949	0.235311	0	0	40.4695	143.709	LRPAP1
Regulation Of Neurogenesis (GO:0050767)	2/67	0.0316125	0.235311	0	0	7.54112	26.0486	SERPINF1;ASCL2
Regulation Of Generation Of Precursor Metabolites And Energy (GO:0043467)	1/8	0.0327272	0.235311	0	0	34.6864	118.612	PRDM16
Positive Regulation Of Protein Kinase C Signaling (GO:0090037)	1/8	0.0327272	0.235311	0	0	34.6864	118.612	WNT11
Neuronal Action Potential (GO:0019228)	1/8	0.0327272	0.235311	0	0	34.6864	118.612	KCNMB3
Brown Fat Cell Differentiation (GO:0050873)	1/8	0.0327272	0.235311	0	0	34.6864	118.612	PRDM16
Cellular Response To Hydroxyurea (GO:0072711)	1/8	0.0327272	0.235311	0	0	34.6864	118.612	SPIDR
Pyrimidine-Containing Compound Catabolic Process (GO:0072529)	1/8	0.0327272	0.235311	0	0	34.6864	118.612	DPYSL4
Positive Regulation Of Fatty Acid Beta-Oxidation (GO:0032000)	1/8	0.0327272	0.235311	0	0	34.6864	118.612	IRS2
Sulfur Compound Biosynthetic Process (GO:0044272)	2/70	0.0342559	0.235311	0	0	7.20733	24.3168	HS3ST3B1;GGT6
Generation Of Neurons (GO:0048699)	3/172	0.034816	0.235311	0	0	4.38195	14.7132	WNT11;DDIT4;ASCL2
Neuron Differentiation (GO:0030182)	3/173	0.0353273	0.235311	0	0	4.35596	14.5624	WNT11;DDIT4;ASCL2
Protein Targeting To Membrane (GO:0006612)	2/72	0.0360646	0.235311	0	0	7.00071	23.2595	MYO1C;PEX5
G Protein-Coupled Serotonin Receptor Signaling Pathway (GO:0098664)	1/9	0.036743	0.235311	0	0	30.3491	100.268	HTR2A
Negative Regulation Of Lymphocyte Apoptotic Process (GO:0070229)	1/9	0.036743	0.235311	0	0	30.3491	100.268	IRS2
Adrenal Gland Development (GO:0030325)	1/9	0.036743	0.235311	0	0	30.3491	100.268	WNT11
Positive Regulation Of Protein Sumoylation (GO:0033235)	1/9	0.036743	0.235311	0	0	30.3491	100.268	HDAC4
Autophagy Of Peroxisome (GO:0030242)	1/9	0.036743	0.235311	0	0	30.3491	100.268	PEX5
Leukotriene D4 Biosynthetic Process (GO:1901750)	1/9	0.036743	0.235311	0	0	30.3491	100.268	GGT6
Biomineral Tissue Development (GO:0031214)	1/9	0.036743	0.235311	0	0	30.3491	100.268	FAM20C
Response To Hydroxyurea (GO:0072710)	1/9	0.036743	0.235311	0	0	30.3491	100.268	SPIDR
Positive Regulation Of Cellular Process (GO:0048522)	6/594	0.0369507	0.235311	0	0	2.56149	8.44823	HDAC4;SMARCD2;SLC44A4;CLEC11A;IRS2;SCAND3
Positive Regulation Of Neurogenesis (GO:0050769)	2/75	0.0388452	0.235311	0	0	6.71199	21.8017	SERPINF1;SOX8
Regulation Of Transcription By RNA Polymerase II (GO:0006357)	14/2028	0.0388869	0.235311	0	0	1.80362	5.85653	HDAC4;STAT5A;SMARCD2;PEG3;AIRE;TRAK1;ASCL2;RGMA;DPRX;PRDM16;SOX8;MYBL1;E2F7;ZNF696
Regulation Of Cell Population Proliferation (GO:0042127)	7/766	0.0397494	0.235311	0	0	2.32484	7.49798	HDAC4;STAT5A;MYO1C;CLMN;CLEC11A;IRS2;E2F7
Negative Regulation Of Glycolytic Process (GO:0045820)	1/10	0.0407423	0.235311	0	0	26.9756	86.3351	HDAC4
Heparan Sulfate Proteoglycan Biosynthetic Process, Enzymatic Modification (GO:0015015)	1/10	0.0407423	0.235311	0	0	26.9756	86.3351	HS3ST3B1
Negative Regulation Of Transmembrane Transport (GO:0034763)	1/10	0.0407423	0.235311	0	0	26.9756	86.3351	IRS2
Interleukin-15-Mediated Signaling Pathway (GO:0035723)	1/10	0.0407423	0.235311	0	0	26.9756	86.3351	STAT5A
Cellular Response To Interleukin-15 (GO:0071350)	1/10	0.0407423	0.235311	0	0	26.9756	86.3351	STAT5A
Positive Regulation Of DNA-templated DNA Replication (GO:2000105)	1/10	0.0407423	0.235311	0	0	26.9756	86.3351	E2F7
Regulation Of B Cell Apoptotic Process (GO:0002902)	1/10	0.0407423	0.235311	0	0	26.9756	86.3351	IRS2
Signal Release (GO:0023061)	1/10	0.0407423	0.235311	0	0	26.9756	86.3351	SLC44A4
Defense Response To Virus (GO:0051607)	3/189	0.0440325	0.235311	0	0	3.97802	12.4227	MX2;DDIT4;TRIM31
Negative Regulation Of Myotube Differentiation (GO:0010832)	1/11	0.0447252	0.235311	0	0	24.2768	75.4334	HDAC4
Regulation Of Mitochondrial Fusion (GO:0010635)	1/11	0.0447252	0.235311	0	0	24.2768	75.4334	PLD6
Neurotransmitter Biosynthetic Process (GO:0042136)	1/11	0.0447252	0.235311	0	0	24.2768	75.4334	SLC44A4
Leukotriene D4 Metabolic Process (GO:1901748)	1/11	0.0447252	0.235311	0	0	24.2768	75.4334	GGT6
Macrophage Activation Involved In Immune Response (GO:0002281)	1/11	0.0447252	0.235311	0	0	24.2768	75.4334	MYO1C
Cellular Response To Acetylcholine (GO:1905145)	1/11	0.0447252	0.235311	0	0	24.2768	75.4334	CHRND
Mitochondrion Distribution (GO:0048311)	1/11	0.0447252	0.235311	0	0	24.2768	75.4334	TRAK1
Pyrimidine Nucleobase Metabolic Process (GO:0006206)	1/11	0.0447252	0.235311	0	0	24.2768	75.4334	DPYSL4
Positive Regulation Of Branching Involved In Ureteric Bud Morphogenesis (GO:0090190)	1/11	0.0447252	0.235311	0	0	24.2768	75.4334	SOX8
Negative Regulation Of Cell Division (GO:0051782)	1/11	0.0447252	0.235311	0	0	24.2768	75.4334	E2F7
Positive Regulation Of Double-Strand Break Repair (GO:2000781)	2/84	0.0476526	0.235311	0	0	5.9726	18.1795	SMARCD2;SPIDR
Granulocyte Differentiation (GO:0030851)	1/12	0.0486917	0.235311	0	0	22.0687	66.6971	STAT5A
Adipose Tissue Development (GO:0060612)	1/12	0.0486917	0.235311	0	0	22.0687	66.6971	SOX8
Negative Regulation Of Stem Cell Differentiation (GO:2000737)	1/12	0.0486917	0.235311	0	0	22.0687	66.6971	ZFP36L2
Axonal Transport Of Mitochondrion (GO:0019896)	1/12	0.0486917	0.235311	0	0	22.0687	66.6971	TRAK1
Quaternary Ammonium Group Transport (GO:0015697)	1/12	0.0486917	0.235311	0	0	22.0687	66.6971	SLC44A4
Detection Of Calcium Ion (GO:0005513)	1/12	0.0486917	0.235311	0	0	22.0687	66.6971	KCNMB3
Negative Regulation Of Cell Cycle Phase Transition (GO:1901988)	1/12	0.0486917	0.235311	0	0	22.0687	66.6971	ZFP36L2
Positive Regulation Of Fatty Acid Oxidation (GO:0046321)	1/12	0.0486917	0.235311	0	0	22.0687	66.6971	IRS2
Regulation Of Mitotic Cell Cycle Phase Transition (GO:1901990)	2/86	0.0497002	0.235311	0	0	5.82981	17.4996	SMARCD2;ZFP36L2
Positive Regulation Of Cell Population Proliferation (GO:0008284)	5/483	0.0504736	0.235311	0	0	2.60688	7.78495	HDAC4;CLEC11A;IRS2;SOX8;SCAND3
Regulation Of Double-Strand Break Repair (GO:2000779)	2/88	0.0517792	0.235311	0	0	5.69365	16.8576	SMARCD2;SPIDR
Positive Regulation Of Glycogen Biosynthetic Process (GO:0045725)	1/13	0.052642	0.235311	0	0	20.2287	59.558	IRS2
Regulation Of Fatty Acid Beta-Oxidation (GO:0031998)	1/13	0.052642	0.235311	0	0	20.2287	59.558	IRS2
Negative Regulation Of Myoblast Differentiation (GO:0045662)	1/13	0.052642	0.235311	0	0	20.2287	59.558	SOX8
T Cell Differentiation In Thymus (GO:0033077)	1/13	0.052642	0.235311	0	0	20.2287	59.558	ZFP36L2
Heparan Sulfate Proteoglycan Metabolic Process (GO:0030201)	1/13	0.052642	0.235311	0	0	20.2287	59.558	HS3ST3B1
Negative Regulation Of Receptor Internalization (GO:0002091)	1/13	0.052642	0.235311	0	0	20.2287	59.558	LRPAP1
Regulation Of Macrophage Cytokine Production (GO:0010935)	1/13	0.052642	0.235311	0	0	20.2287	59.558	CUEDC2
Negative Regulation Of Viral Transcription (GO:0032897)	1/13	0.052642	0.235311	0	0	20.2287	59.558	TRIM31
Protein Import Into Peroxisome Matrix (GO:0016558)	1/13	0.052642	0.235311	0	0	20.2287	59.558	PEX5
Cellular Response To Interleukin-4 (GO:0071353)	1/13	0.052642	0.235311	0	0	20.2287	59.558	STAT5A
Negative Regulation Of NLRP3 Inflammasome Complex Assembly (GO:1900226)	1/13	0.052642	0.235311	0	0	20.2287	59.558	TRIM31
Secondary Palate Development (GO:0062009)	1/13	0.052642	0.235311	0	0	20.2287	59.558	WNT11
Negative Regulation Of Cartilage Development (GO:0061037)	1/13	0.052642	0.235311	0	0	20.2287	59.558	WNT11
Organic Anion Transport (GO:0015711)	2/89	0.0528304	0.235311	0	0	5.62793	16.5499	SLC35B3;SLC44A4
Positive Regulation Of DNA Repair (GO:0045739)	2/89	0.0528304	0.235311	0	0	5.62793	16.5499	SMARCD2;SPIDR
Positive Regulation Of Glycogen Metabolic Process (GO:0070875)	1/14	0.0565761	0.235311	0	0	18.6717	53.6282	IRS2
Striated Muscle Tissue Development (GO:0014706)	1/14	0.0565761	0.235311	0	0	18.6717	53.6282	SGCG
Regulation Of Establishment Of Protein Localization (GO:0070201)	1/14	0.0565761	0.235311	0	0	18.6717	53.6282	SPIDR
MHC Class II Protein Complex Assembly (GO:0002399)	1/14	0.0565761	0.235311	0	0	18.6717	53.6282	HLA-DQB2
Vascular Endothelial Growth Factor Signaling Pathway (GO:0038084)	1/14	0.0565761	0.235311	0	0	18.6717	53.6282	MYO1C
Positive Regulation Of Nuclear-Transcribed mRNA Catabolic Process, Deadenylation-Dependent Decay (GO:1900153)	1/14	0.0565761	0.235311	0	0	18.6717	53.6282	ZFP36L2
Peptide Antigen Assembly With MHC Class II Protein Complex (GO:0002503)	1/14	0.0565761	0.235311	0	0	18.6717	53.6282	HLA-DQB2
Regulation Of Transposition (GO:0010528)	1/14	0.0565761	0.235311	0	0	18.6717	53.6282	MYBL1
Regulation Of Branching Involved In Ureteric Bud Morphogenesis (GO:0090189)	1/14	0.0565761	0.235311	0	0	18.6717	53.6282	SOX8
3'-UTR-mediated mRNA Destabilization (GO:0061158)	1/15	0.0604941	0.235311	0	0	17.3371	48.6342	ZFP36L2
Positive Regulation Of Glucose Metabolic Process (GO:0010907)	1/15	0.0604941	0.235311	0	0	17.3371	48.6342	IRS2
Stem Cell Development (GO:0048864)	1/15	0.0604941	0.235311	0	0	17.3371	48.6342	SOX8
Folic Acid-Containing Compound Metabolic Process (GO:0006760)	1/15	0.0604941	0.235311	0	0	17.3371	48.6342	GGH
Regulation Of Multicellular Organism Growth (GO:0040014)	1/15	0.0604941	0.235311	0	0	17.3371	48.6342	STAT5A
Neurotrophin Signaling Pathway (GO:0038179)	1/15	0.0604941	0.235311	0	0	17.3371	48.6342	DDIT4
Cellular Response To Corticosteroid Stimulus (GO:0071384)	1/15	0.0604941	0.235311	0	0	17.3371	48.6342	ZFP36L2
Regulation Of Amyloid-Beta Clearance (GO:1900221)	1/15	0.0604941	0.235311	0	0	17.3371	48.6342	LRPAP1
Regulation Of Bicellular Tight Junction Assembly (GO:2000810)	1/15	0.0604941	0.235311	0	0	17.3371	48.6342	MYO1C
MAPK Cascade (GO:0000165)	2/98	0.0626239	0.235311	0	0	5.09799	14.1245	DUSP6;ZFP36L2
Mitochondrial Translation (GO:0032543)	2/98	0.0626239	0.235311	0	0	5.09799	14.1245	MRPS23;MRPL23
Glycoprotein Catabolic Process (GO:0006516)	1/16	0.0643959	0.235311	0	0	16.1805	44.3783	FBXO27
Heart Process (GO:0003015)	1/16	0.0643959	0.235311	0	0	16.1805	44.3783	SGCG
Autonomic Nervous System Development (GO:0048483)	1/16	0.0643959	0.235311	0	0	16.1805	44.3783	SOX8
Regulation Of Nucleocytoplasmic Transport (GO:0046822)	1/16	0.0643959	0.235311	0	0	16.1805	44.3783	MX2
Regulation Of Osteoblast Proliferation (GO:0033688)	1/16	0.0643959	0.235311	0	0	16.1805	44.3783	SOX8
Nuclear Migration (GO:0007097)	1/16	0.0643959	0.235311	0	0	16.1805	44.3783	CLMN
Oligodendrocyte Development (GO:0014003)	1/16	0.0643959	0.235311	0	0	16.1805	44.3783	PRDM8
Regulation Of Protein Kinase C Signaling (GO:0090036)	1/16	0.0643959	0.235311	0	0	16.1805	44.3783	WNT11
Male Meiosis I (GO:0007141)	1/16	0.0643959	0.235311	0	0	16.1805	44.3783	MYBL1
Cell Surface Toll-Like Receptor Signaling Pathway (GO:0140895)	1/16	0.0643959	0.235311	0	0	16.1805	44.3783	MYO1C
Mesonephric Tubule Development (GO:0072164)	1/16	0.0643959	0.235311	0	0	16.1805	44.3783	WNT11
Protein Targeting To Peroxisome (GO:0006625)	1/16	0.0643959	0.235311	0	0	16.1805	44.3783	PEX5
Cellular Response To Nitrogen Compound (GO:1901699)	1/16	0.0643959	0.235311	0	0	16.1805	44.3783	SPIDR
Negative Regulation Of Cytokine Production Involved In Immune Response (GO:0002719)	1/16	0.0643959	0.235311	0	0	16.1805	44.3783	CUEDC2
Calcium Ion Homeostasis (GO:0055074)	2/102	0.0671599	0.235311	0	0	4.89309	13.2147	DMPK;HTR2A
Protein Catabolic Process (GO:0030163)	2/102	0.0671599	0.235311	0	0	4.89309	13.2147	FBXO27;PSMA8
Regulation Of Cellular Respiration (GO:0043457)	1/17	0.0682818	0.235311	0	0	15.1684	40.7138	PRDM16
Toll-Like Receptor 4 Signaling Pathway (GO:0034142)	1/17	0.0682818	0.235311	0	0	15.1684	40.7138	MYO1C
Growth Hormone Receptor Signaling Pathway (GO:0060396)	1/17	0.0682818	0.235311	0	0	15.1684	40.7138	STAT5A
Negative Regulation Of Striated Muscle Cell Differentiation (GO:0051154)	1/17	0.0682818	0.235311	0	0	15.1684	40.7138	HDAC4
Nuclear Envelope Organization (GO:0006998)	1/17	0.0682818	0.235311	0	0	15.1684	40.7138	DMPK
Carbohydrate Derivative Catabolic Process (GO:1901136)	1/17	0.0682818	0.235311	0	0	15.1684	40.7138	FBXO27
Regulation Of Protein Sumoylation (GO:0033233)	1/17	0.0682818	0.235311	0	0	15.1684	40.7138	HDAC4
Peroxisomal Membrane Transport (GO:0015919)	1/17	0.0682818	0.235311	0	0	15.1684	40.7138	PEX5
Mesenchyme Development (GO:0060485)	1/17	0.0682818	0.235311	0	0	15.1684	40.7138	WNT11
Cellular Response To Alkaloid (GO:0071312)	1/17	0.0682818	0.235311	0	0	15.1684	40.7138	SPIDR
Cellular Response To Glucocorticoid Stimulus (GO:0071385)	1/17	0.0682818	0.235311	0	0	15.1684	40.7138	ZFP36L2
Positive Regulation By Host Of Viral Process (GO:0044794)	1/17	0.0682818	0.235311	0	0	15.1684	40.7138	ZNF502
Receptor Recycling (GO:0001881)	1/17	0.0682818	0.235311	0	0	15.1684	40.7138	PEX5
Regulation Of Viral Transcription (GO:0046782)	1/17	0.0682818	0.235311	0	0	15.1684	40.7138	TRIM31
Myeloid Cell Activation Involved In Immune Response (GO:0002275)	1/17	0.0682818	0.235311	0	0	15.1684	40.7138	MYO1C
Response To Interferon-Alpha (GO:0035455)	1/17	0.0682818	0.235311	0	0	15.1684	40.7138	MX2
Regulation Of Cartilage Development (GO:0061035)	1/17	0.0682818	0.235311	0	0	15.1684	40.7138	WNT11
Mitochondrial Gene Expression (GO:0140053)	2/103	0.0683107	0.235311	0	0	4.8444	13.0009	MRPS23;MRPL23
Chromatin Remodeling (GO:0006338)	3/228	0.0692389	0.235311	0	0	3.282	8.76357	HDAC4;SMARCD2;PRDM16
Negative Regulation Of Intracellular Signal Transduction (GO:1902532)	3/231	0.0714005	0.235311	0	0	3.23832	8.54739	MYO1C;DDIT4;DUSP6
Regulation Of G1/S Transition Of Mitotic Cell Cycle (GO:2000045)	2/106	0.0718019	0.235311	0	0	4.70394	12.3894	SMARCD2;E2F7
Ureteric Bud Development (GO:0001657)	1/18	0.0721517	0.235311	0	0	14.2755	37.53	WNT11
Ureteric Bud Morphogenesis (GO:0060675)	1/18	0.0721517	0.235311	0	0	14.2755	37.53	WNT11
Vesicle Transport Along Actin Filament (GO:0030050)	1/18	0.0721517	0.235311	0	0	14.2755	37.53	MYO1C
Negative Regulation Of Viral Entry Into Host Cell (GO:0046597)	1/18	0.0721517	0.235311	0	0	14.2755	37.53	TRIM31
Neural Crest Cell Differentiation (GO:0014033)	1/18	0.0721517	0.235311	0	0	14.2755	37.53	SOX8
Neuromuscular Process (GO:0050905)	1/18	0.0721517	0.235311	0	0	14.2755	37.53	CHRND
Nucleosome Disassembly (GO:0006337)	1/18	0.0721517	0.235311	0	0	14.2755	37.53	SMARCD2
Peptide Antigen Assembly With MHC Protein Complex (GO:0002501)	1/18	0.0721517	0.235311	0	0	14.2755	37.53	HLA-DQB2
Cellular Response To Inorganic Substance (GO:0071241)	1/18	0.0721517	0.235311	0	0	14.2755	37.53	SPIDR
Mitochondrial Fusion (GO:0008053)	1/18	0.0721517	0.235311	0	0	14.2755	37.53	PLD6
Positive Regulation Of G Protein-Coupled Receptor Signaling Pathway (GO:0045745)	1/18	0.0721517	0.235311	0	0	14.2755	37.53	LRPAP1
Negative Regulation Of Cellular Process (GO:0048523)	5/537	0.0725354	0.235311	0	0	2.33577	6.12831	WNT11;MYO1C;CLMN;MYBL1;E2F7
Positive Regulation Of Developmental Process (GO:0051094)	3/233	0.0728584	0.235311	0	0	3.20984	8.40733	SMARCD2;SOX8;PLD6
Positive Regulation Of T Cell Activation (GO:0050870)	2/107	0.0729784	0.235311	0	0	4.65891	12.1951	SMARCD2;HLA-DQB2
Regulation Of Lymphocyte Differentiation (GO:0045619)	1/19	0.0760057	0.235311	0	0	13.4817	34.7416	ZFP36L2
Immunoglobulin Production Involved In Immunoglobulin-Mediated Immune Response (GO:0002381)	1/19	0.0760057	0.235311	0	0	13.4817	34.7416	HLA-DQB2
Intrinsic Apoptotic Signaling Pathway In Response To DNA Damage By P53 Class Mediator (GO:0042771)	1/19	0.0760057	0.235311	0	0	13.4817	34.7416	DDIT4
Leukotriene Biosynthetic Process (GO:0019370)	1/19	0.0760057	0.235311	0	0	13.4817	34.7416	GGT6
Phosphatidylcholine Biosynthetic Process (GO:0006656)	1/19	0.0760057	0.235311	0	0	13.4817	34.7416	SLC44A4
piRNA Processing (GO:0034587)	1/19	0.0760057	0.235311	0	0	13.4817	34.7416	PLD6
Regulation Of Transcription Involved In G1/S Transition Of Mitotic Cell Cycle (GO:0000083)	1/19	0.0760057	0.235311	0	0	13.4817	34.7416	E2F7
Purine Ribonucleotide Transport (GO:0015868)	1/19	0.0760057	0.235311	0	0	13.4817	34.7416	SLC35B3
Regulation Of Vascular Endothelial Growth Factor Signaling Pathway (GO:1900746)	1/19	0.0760057	0.235311	0	0	13.4817	34.7416	MYO1C
Regulation Of B Cell Differentiation (GO:0045577)	1/19	0.0760057	0.235311	0	0	13.4817	34.7416	ZFP36L2
Positive Regulation Of Lipid Catabolic Process (GO:0050996)	1/20	0.0798439	0.235311	0	0	12.7715	32.2823	IRS2
Negative Regulation Of Protein Localization To Cell Periphery (GO:1904376)	1/20	0.0798439	0.235311	0	0	12.7715	32.2823	LRPAP1
Negative Regulation Of Protein Localization To Plasma Membrane (GO:1903077)	1/20	0.0798439	0.235311	0	0	12.7715	32.2823	LRPAP1
Actin Filament-Based Transport (GO:0099515)	1/20	0.0798439	0.235311	0	0	12.7715	32.2823	MYO1C
Adenine Nucleotide Transport (GO:0051503)	1/20	0.0798439	0.235311	0	0	12.7715	32.2823	SLC35B3
Negative Regulation Of Viral Life Cycle (GO:1903901)	1/20	0.0798439	0.235311	0	0	12.7715	32.2823	TRIM31
Protein Deacylation (GO:0035601)	1/20	0.0798439	0.235311	0	0	12.7715	32.2823	HDAC4
Peripheral Nervous System Development (GO:0007422)	1/20	0.0798439	0.235311	0	0	12.7715	32.2823	SOX8
protein-DNA Complex Disassembly (GO:0032986)	1/20	0.0798439	0.235311	0	0	12.7715	32.2823	SMARCD2
Response To Fibroblast Growth Factor (GO:0071774)	1/20	0.0798439	0.235311	0	0	12.7715	32.2823	ZFP36L2
Negative Regulation Of Cytokine Production Involved In Inflammatory Response (GO:1900016)	1/20	0.0798439	0.235311	0	0	12.7715	32.2823	CUEDC2
Sulfur Compound Transport (GO:0072348)	1/21	0.0836664	0.244423	0	0	12.1323	30.0993	SLC35B3
Aminoglycan Biosynthetic Process (GO:0006023)	1/21	0.0836664	0.244423	0	0	12.1323	30.0993	HS3ST3B1
Cellular Response To Oxidative Stress (GO:0034599)	2/117	0.0850765	0.247462	0	0	4.25164	10.4769	PEX5;ZFP36L2
Regulation Of Protein Binding (GO:0043393)	2/118	0.0863181	0.248225	0	0	4.21477	10.325	HDAC4;LRPAP1
Vesicle Transport Along Microtubule (GO:0047496)	1/22	0.0874732	0.248225	0	0	11.554	28.1504	TRAK1
Acetylcholine Receptor Signaling Pathway (GO:0095500)	1/22	0.0874732	0.248225	0	0	11.554	28.1504	CHRND
Modulation By Host Of Viral Process (GO:0044788)	1/22	0.0874732	0.248225	0	0	11.554	28.1504	ZNF502
Negative Regulation Of G Protein-Coupled Receptor Signaling Pathway (GO:0045744)	1/22	0.0874732	0.248225	0	0	11.554	28.1504	LRPAP1
Regulation Of Protein-Containing Complex Assembly (GO:0043254)	2/119	0.0875652	0.248225	0	0	4.17854	10.1763	PEX5;SPIDR
Glial Cell Development (GO:0021782)	1/23	0.0912643	0.250229	0	0	11.0283	26.4016	PRDM8
Positive Regulation Of Morphogenesis Of An Epithelium (GO:1905332)	1/23	0.0912643	0.250229	0	0	11.0283	26.4016	SOX8
Heparan Sulfate Proteoglycan Biosynthetic Process (GO:0015012)	1/23	0.0912643	0.250229	0	0	11.0283	26.4016	HS3ST3B1
Positive Regulation Of Protein Targeting To Membrane (GO:0090314)	1/23	0.0912643	0.250229	0	0	11.0283	26.4016	MYO1C
Regulation Of Nuclear-Transcribed mRNA Catabolic Process, Deadenylation-Dependent Decay (GO:1900151)	1/23	0.0912643	0.250229	0	0	11.0283	26.4016	ZFP36L2
Regulation Of T Cell Migration (GO:2000404)	1/23	0.0912643	0.250229	0	0	11.0283	26.4016	AIRE
Endocrine System Development (GO:0035270)	1/23	0.0912643	0.250229	0	0	11.0283	26.4016	WNT11
Regulation Of Cell Junction Assembly (GO:1901888)	1/23	0.0912643	0.250229	0	0	11.0283	26.4016	MYO1C
Organonitrogen Compound Biosynthetic Process (GO:1901566)	2/123	0.0926075	0.251847	0	0	4.03959	9.61174	SLC44A4;CERS2
Positive Regulation Of Epithelial Cell Proliferation (GO:0050679)	2/123	0.0926075	0.251847	0	0	4.03959	9.61174	STAT5A;SCAND3
Neuromuscular Junction Development (GO:0007528)	1/24	0.0950399	0.254648	0	0	10.5483	24.8249	DOK7
Lipid Translocation (GO:0034204)	1/24	0.0950399	0.254648	0	0	10.5483	24.8249	ATP11A
Response To Hexose (GO:0009746)	1/24	0.0950399	0.254648	0	0	10.5483	24.8249	IRS2
Response To Cytokine (GO:0034097)	2/125	0.09516	0.254648	0	0	3.9735	9.34646	HDAC4;MX2
Negative Regulation Of Transcription By RNA Polymerase II (GO:0000122)	6/763	0.0971761	0.255027	0	0	1.97224	4.59775	HDAC4;PEG3;PRDM16;SOX8;ASCL2;E2F7
Positive Regulation Of Glucose Import (GO:0046326)	1/25	0.0988	0.255027	0	0	10.1082	23.3971	IRS2
Regulation Of Glycogen Biosynthetic Process (GO:0005979)	1/25	0.0988	0.255027	0	0	10.1082	23.3971	IRS2
Positive Regulation Of Peptidase Activity (GO:0010952)	1/25	0.0988	0.255027	0	0	10.1082	23.3971	PRSS22
Negative Regulation Of Protein Localization To Membrane (GO:1905476)	1/25	0.0988	0.255027	0	0	10.1082	23.3971	LRPAP1
Negative Regulation Of Response To Wounding (GO:1903035)	1/25	0.0988	0.255027	0	0	10.1082	23.3971	CERS2
Negative Regulation Of Transposition (GO:0010529)	1/25	0.0988	0.255027	0	0	10.1082	23.3971	MYBL1
Positive Regulation Of Striated Muscle Cell Differentiation (GO:0051155)	1/25	0.0988	0.255027	0	0	10.1082	23.3971	ATP11A
Regulation Of B Cell Activation (GO:0050864)	1/25	0.0988	0.255027	0	0	10.1082	23.3971	ZFP36L2
Protein Targeting (GO:0006605)	2/129	0.100325	0.255027	0	0	3.84757	8.84688	MYO1C;TRAK1
Wnt Signaling Pathway, Planar Cell Polarity Pathway (GO:0060071)	1/26	0.102545	0.255027	0	0	9.70341	22.0991	WNT11
Negative Regulation Of Receptor-Mediated Endocytosis (GO:0048261)	1/26	0.102545	0.255027	0	0	9.70341	22.0991	LRPAP1
Antigen Processing And Presentation Of Exogenous Peptide Antigen Via MHC Class II (GO:0019886)	1/26	0.102545	0.255027	0	0	9.70341	22.0991	HLA-DQB2
Regulation Of Nucleotide-Excision Repair (GO:2000819)	1/26	0.102545	0.255027	0	0	9.70341	22.0991	SMARCD2
Organelle Fusion (GO:0048284)	1/26	0.102545	0.255027	0	0	9.70341	22.0991	PLD6
Protein Localization To Cell Surface (GO:0034394)	1/26	0.102545	0.255027	0	0	9.70341	22.0991	WNT11
Meiosis I (GO:0007127)	1/26	0.102545	0.255027	0	0	9.70341	22.0991	MYBL1
Regulation Of Transcription By RNA Polymerase III (GO:0006359)	1/26	0.102545	0.255027	0	0	9.70341	22.0991	ZFP36L2
Response To Glucocorticoid (GO:0051384)	1/26	0.102545	0.255027	0	0	9.70341	22.0991	ZFP36L2
Chemical Synaptic Transmission (GO:0007268)	3/273	0.104689	0.257599	0	0	2.72875	6.15813	CHRND;GABBR1;HTR2A
Nervous System Development (GO:0007399)	4/433	0.105685	0.257599	0	0	2.30008	5.16895	HDAC4;DPYSL4;SOX8;TRAK1
Activation Of Phospholipase C Activity (GO:0007202)	1/27	0.106274	0.257599	0	0	9.32974	20.9148	HTR2A
In Utero Embryonic Development (GO:0001701)	1/27	0.106274	0.257599	0	0	9.32974	20.9148	SOX8
Regulation Of Peptidase Activity (GO:0052547)	1/27	0.106274	0.257599	0	0	9.32974	20.9148	PRSS22
Cellular Response To Epidermal Growth Factor Stimulus (GO:0071364)	1/27	0.106274	0.257599	0	0	9.32974	20.9148	ZFP36L2
Negative Regulation Of NIK/NF-kappaB Signaling (GO:1901223)	1/27	0.106274	0.257599	0	0	9.32974	20.9148	MYO1C
Fatty Acid Derivative Biosynthetic Process (GO:1901570)	1/28	0.109988	0.261857	0	0	8.98374	19.8306	GGT6
Regulation Of Glucose Metabolic Process (GO:0010906)	1/28	0.109988	0.261857	0	0	8.98374	19.8306	IRS2
Glycosaminoglycan Metabolic Process (GO:0030203)	1/28	0.109988	0.261857	0	0	8.98374	19.8306	HS3ST3B1
Antigen Processing And Presentation Of Peptide Antigen Via MHC Class II (GO:0002495)	1/28	0.109988	0.261857	0	0	8.98374	19.8306	HLA-DQB2
Regulation Of Protein Targeting To Membrane (GO:0090313)	1/28	0.109988	0.261857	0	0	8.98374	19.8306	MYO1C
Intracellular Calcium Ion Homeostasis (GO:0006874)	2/139	0.113566	0.265005	0	0	3.56493	7.75503	DMPK;HTR2A
Regulation Of Developmental Growth (GO:0048638)	1/29	0.113687	0.265005	0	0	8.66246	18.8349	STAT5A
Regulation Of Establishment Of Planar Polarity (GO:0090175)	1/29	0.113687	0.265005	0	0	8.66246	18.8349	WNT11
RNA Biosynthetic Process (GO:0032774)	1/29	0.113687	0.265005	0	0	8.66246	18.8349	ZFP36L2
Peptidyl-Tyrosine Dephosphorylation (GO:0035335)	1/29	0.113687	0.265005	0	0	8.66246	18.8349	DUSP6
Positive Regulation Of B Cell Proliferation (GO:0030890)	1/29	0.113687	0.265005	0	0	8.66246	18.8349	IRS2
Immunoglobulin Mediated Immune Response (GO:0016064)	1/30	0.11737	0.270761	0	0	8.36333	17.9178	HLA-DQB2
Response To Epidermal Growth Factor (GO:0070849)	1/30	0.11737	0.270761	0	0	8.36333	17.9178	ZFP36L2
Negative Regulation Of Carbohydrate Metabolic Process (GO:0045912)	1/30	0.11737	0.270761	0	0	8.36333	17.9178	HDAC4
Positive Regulation Of Glucose Transmembrane Transport (GO:0010828)	1/31	0.121039	0.274404	0	0	8.08415	17.0709	IRS2
Antigen Processing And Presentation Of Exogenous Peptide Antigen (GO:0002478)	1/31	0.121039	0.274404	0	0	8.08415	17.0709	HLA-DQB2
Organic Cation Transport (GO:0015695)	1/31	0.121039	0.274404	0	0	8.08415	17.0709	SLC44A4
Phospholipid Translocation (GO:0045332)	1/31	0.121039	0.274404	0	0	8.08415	17.0709	ATP11A
Negative Regulation Of Nucleic Acid-Templated Transcription (GO:1903507)	4/456	0.121408	0.274404	0	0	2.18046	4.59772	HDAC4;WNT11;PRDM16;SOX8
Negative Regulation Of Response To External Stimulus (GO:0032102)	2/146	0.12309	0.274404	0	0	3.39043	7.10241	MYO1C;CERS2
Negative Regulation Of Fat Cell Differentiation (GO:0045599)	1/32	0.124692	0.274404	0	0	7.82297	16.2867	ZFP36L2
Regulation Of Metaphase/Anaphase Transition Of Cell Cycle (GO:1902099)	1/32	0.124692	0.274404	0	0	7.82297	16.2867	SMARCD2
Positive Regulation Of Synapse Assembly (GO:0051965)	1/32	0.124692	0.274404	0	0	7.82297	16.2867	SLITRK5
Mesenchymal Cell Migration (GO:0090497)	1/32	0.124692	0.274404	0	0	7.82297	16.2867	SOX8
Phosphatidylinositol 3-Kinase Signaling (GO:0014065)	1/32	0.124692	0.274404	0	0	7.82297	16.2867	HTR2A
Protein Transmembrane Import Into Intracellular Organelle (GO:0044743)	1/32	0.124692	0.274404	0	0	7.82297	16.2867	PEX5
Proteoglycan Biosynthetic Process (GO:0030166)	1/32	0.124692	0.274404	0	0	7.82297	16.2867	HS3ST3B1
Negative Regulation Of G1/S Transition Of Mitotic Cell Cycle (GO:2000134)	1/32	0.124692	0.274404	0	0	7.82297	16.2867	E2F7
Negative Regulation Of Small Molecule Metabolic Process (GO:0062014)	1/33	0.12833	0.276945	0	0	7.57812	15.559	HDAC4
Positive Regulation Of Small Molecule Metabolic Process (GO:0062013)	1/33	0.12833	0.276945	0	0	7.57812	15.559	IRS2
Lung Development (GO:0030324)	1/33	0.12833	0.276945	0	0	7.57812	15.559	WNT11
Regulation Of G0 To G1 Transition (GO:0070316)	1/33	0.12833	0.276945	0	0	7.57812	15.559	SMARCD2
Regulation Of NLRP3 Inflammasome Complex Assembly (GO:1900225)	1/33	0.12833	0.276945	0	0	7.57812	15.559	TRIM31
Signal Transduction By P53 Class Mediator (GO:0072331)	1/33	0.12833	0.276945	0	0	7.57812	15.559	E2F7
Glial Cell Differentiation (GO:0010001)	1/34	0.131954	0.278476	0	0	7.34812	14.8822	SOX8
Negative Regulation Of Mitotic Cell Cycle (GO:0045930)	1/34	0.131954	0.278476	0	0	7.34812	14.8822	ZFP36L2
Mitochondrial Electron Transport, NADH To Ubiquinone (GO:0006120)	1/34	0.131954	0.278476	0	0	7.34812	14.8822	NDUFV1
Positive Regulation Of Carbohydrate Metabolic Process (GO:0045913)	1/34	0.131954	0.278476	0	0	7.34812	14.8822	IRS2
Regulation Of Blood Circulation (GO:1903522)	1/34	0.131954	0.278476	0	0	7.34812	14.8822	DMPK
Negative Regulation Of Cell Cycle Process (GO:0010948)	1/34	0.131954	0.278476	0	0	7.34812	14.8822	E2F7
Embryonic Skeletal System Development (GO:0048706)	1/34	0.131954	0.278476	0	0	7.34812	14.8822	WNT11
Negative Regulation Of DNA-templated Transcription (GO:0045892)	7/1025	0.132877	0.27905	0	0	1.70992	3.45118	HDAC4;WNT11;PEG3;PRDM16;SOX8;ASCL2;E2F7
Action Potential (GO:0001508)	1/35	0.135562	0.27905	0	0	7.13164	14.2513	KCNMB3
Intrinsic Apoptotic Signaling Pathway By P53 Class Mediator (GO:0072332)	1/35	0.135562	0.27905	0	0	7.13164	14.2513	DDIT4
Liver Development (GO:0001889)	1/35	0.135562	0.27905	0	0	7.13164	14.2513	E2F7
Macrophage Activation (GO:0042116)	1/35	0.135562	0.27905	0	0	7.13164	14.2513	MYO1C
Regulatory ncRNA Processing (GO:0070918)	1/35	0.135562	0.27905	0	0	7.13164	14.2513	PLD6
Positive Regulation Of Cell Development (GO:0010720)	1/35	0.135562	0.27905	0	0	7.13164	14.2513	SERPINF1
Negative Regulation Of Cell Cycle G1/S Phase Transition (GO:1902807)	1/35	0.135562	0.27905	0	0	7.13164	14.2513	E2F7
DNA Damage Response, Signal Transduction By P53 Class Mediator (GO:0030330)	1/36	0.139156	0.280408	0	0	6.92753	13.6622	E2F7
Regulation Of Glucose Import (GO:0046324)	1/36	0.139156	0.280408	0	0	6.92753	13.6622	IRS2
Positive Regulation Of Phospholipase C Activity (GO:0010863)	1/36	0.139156	0.280408	0	0	6.92753	13.6622	HTR2A
Histone Deacetylation (GO:0016575)	1/36	0.139156	0.280408	0	0	6.92753	13.6622	HDAC4
Negative Regulation Of Sequestering Of Calcium Ion (GO:0051283)	1/36	0.139156	0.280408	0	0	6.92753	13.6622	HTR2A
Neural Crest Cell Migration (GO:0001755)	1/36	0.139156	0.280408	0	0	6.92753	13.6622	SOX8
Regulation Of Receptor Internalization (GO:0002090)	1/36	0.139156	0.280408	0	0	6.92753	13.6622	LRPAP1
Peptide Biosynthetic Process (GO:0043043)	2/158	0.139842	0.280944	0	0	3.12773	6.153	GGT6;MRPL23
Type I Interferon-Mediated Signaling Pathway (GO:0060337)	1/37	0.142735	0.284798	0	0	6.73476	13.111	HDAC4
Negative Regulation Of Transferase Activity (GO:0051348)	1/37	0.142735	0.284798	0	0	6.73476	13.111	IRS2
Mitochondrion Organization (GO:0007005)	2/162	0.145533	0.284798	0	0	3.04892	5.87634	PLD6;TRAK1
Positive Regulation Of Myoblast Differentiation (GO:0045663)	1/38	0.146299	0.284798	0	0	6.55241	12.5944	SMARCD2
Regulation Of Intracellular Transport (GO:0032386)	1/38	0.146299	0.284798	0	0	6.55241	12.5944	MX2
Positive Regulation Of Protein Tyrosine Kinase Activity (GO:0061098)	1/38	0.146299	0.284798	0	0	6.55241	12.5944	DOK7
Cellular Response To Type I Interferon (GO:0071357)	1/38	0.146299	0.284798	0	0	6.55241	12.5944	HDAC4
Connective Tissue Development (GO:0061448)	1/38	0.146299	0.284798	0	0	6.55241	12.5944	SOX8
Response To Peptide (GO:1901652)	1/38	0.146299	0.284798	0	0	6.55241	12.5944	STAT5A
Response To Transforming Growth Factor Beta (GO:0071559)	1/38	0.146299	0.284798	0	0	6.55241	12.5944	ZFP36L2
Adenylate Cyclase-Modulating G Protein-Coupled Receptor Signaling Pathway (GO:0007188)	2/163	0.146963	0.284798	0	0	3.02983	5.80991	MTNR1A;GABBR1
Positive Regulation Of Lymphocyte Differentiation (GO:0045621)	1/39	0.149849	0.284798	0	0	6.37965	12.1094	SMARCD2
Heterochromatin Organization (GO:0070828)	1/39	0.149849	0.284798	0	0	6.37965	12.1094	PRDM16
Anterograde Axonal Transport (GO:0008089)	1/39	0.149849	0.284798	0	0	6.37965	12.1094	TRAK1
Organelle Transport Along Microtubule (GO:0072384)	1/39	0.149849	0.284798	0	0	6.37965	12.1094	TRAK1
Carboxylic Acid Transmembrane Transport (GO:1905039)	1/39	0.149849	0.284798	0	0	6.37965	12.1094	SLC38A11
Regulation Of Protein Tyrosine Kinase Activity (GO:0061097)	1/39	0.149849	0.284798	0	0	6.37965	12.1094	DOK7
Regulation Of Receptor-Mediated Endocytosis (GO:0048259)	1/39	0.149849	0.284798	0	0	6.37965	12.1094	LRPAP1
Release Of Sequestered Calcium Ion Into Cytosol (GO:0051209)	1/39	0.149849	0.284798	0	0	6.37965	12.1094	HTR2A
Positive Regulation Of Insulin Secretion (GO:0032024)	1/40	0.153384	0.289053	0	0	6.21576	11.6534	IRS2
Regulation Of Glycolytic Process (GO:0006110)	1/40	0.153384	0.289053	0	0	6.21576	11.6534	HDAC4
Protein Deacetylation (GO:0006476)	1/40	0.153384	0.289053	0	0	6.21576	11.6534	HDAC4
Regulation Of Chemokine Production (GO:0032642)	1/41	0.156904	0.29158	0	0	6.06006	11.224	AIRE
Heart Contraction (GO:0060047)	1/41	0.156904	0.29158	0	0	6.06006	11.224	SGCG
Positive Regulation Of Response To Biotic Stimulus (GO:0002833)	1/41	0.156904	0.29158	0	0	6.06006	11.224	MYO1C
Non-Canonical Wnt Signaling Pathway (GO:0035567)	1/41	0.156904	0.29158	0	0	6.06006	11.224	WNT11
Cellular Response To Retinoic Acid (GO:0071300)	1/41	0.156904	0.29158	0	0	6.06006	11.224	WNT11
Amino Acid Transmembrane Transport (GO:0003333)	1/42	0.16041	0.296449	0	0	5.91196	10.819	SLC38A11
Ceramide Biosynthetic Process (GO:0046513)	1/42	0.16041	0.296449	0	0	5.91196	10.819	CERS2
Positive Regulation Of Cellular Biosynthetic Process (GO:0031328)	2/174	0.162882	0.296694	0	0	2.83448	5.14382	IRS2;HTR2A
SCF-dependent Proteasomal Ubiquitin-Dependent Protein Catabolic Process (GO:0031146)	1/43	0.163902	0.296694	0	0	5.77091	10.4366	FBXO27
Positive Regulation Of Stress Fiber Assembly (GO:0051496)	1/43	0.163902	0.296694	0	0	5.77091	10.4366	WNT11
mRNA Catabolic Process (GO:0006402)	1/43	0.163902	0.296694	0	0	5.77091	10.4366	ZFP36L2
mRNA Destabilization (GO:0061157)	1/43	0.163902	0.296694	0	0	5.77091	10.4366	ZFP36L2
Positive Regulation Of Hydrolase Activity (GO:0051345)	2/176	0.165809	0.296694	0	0	2.80162	5.03427	WNT11;PRSS22
Positive Regulation Of Leukocyte Cell-Cell Adhesion (GO:1903039)	1/44	0.167379	0.296694	0	0	5.63642	10.0751	HLA-DQB2
Neural Crest Cell Development (GO:0014032)	1/44	0.167379	0.296694	0	0	5.63642	10.0751	SOX8
Nucleus Organization (GO:0006997)	1/44	0.167379	0.296694	0	0	5.63642	10.0751	DMPK
Regulation Of B Cell Proliferation (GO:0030888)	1/44	0.167379	0.296694	0	0	5.63642	10.0751	IRS2
Regulation Of Viral Entry Into Host Cell (GO:0046596)	1/44	0.167379	0.296694	0	0	5.63642	10.0751	TRIM31
Regulation Of DNA Recombination (GO:0000018)	1/44	0.167379	0.296694	0	0	5.63642	10.0751	SPIDR
Positive Regulation Of Innate Immune Response (GO:0045089)	1/45	0.170842	0.296694	0	0	5.50804	9.73279	MYO1C
Positive Regulation Of mRNA Catabolic Process (GO:0061014)	1/45	0.170842	0.296694	0	0	5.50804	9.73279	ZFP36L2
Hexose Metabolic Process (GO:0019318)	1/45	0.170842	0.296694	0	0	5.50804	9.73279	IRS2
Negative Regulation Of Response To Biotic Stimulus (GO:0002832)	1/45	0.170842	0.296694	0	0	5.50804	9.73279	MYO1C
Regulation Of Stem Cell Differentiation (GO:2000736)	1/45	0.170842	0.296694	0	0	5.50804	9.73279	ZFP36L2
Regulation Of Cytokine Production Involved In Inflammatory Response (GO:1900015)	1/46	0.174291	0.296694	0	0	5.38537	9.40839	CUEDC2
T Cell Differentiation (GO:0030217)	1/46	0.174291	0.296694	0	0	5.38537	9.40839	ZFP36L2
Positive Regulation Of Peptide Hormone Secretion (GO:0090277)	1/46	0.174291	0.296694	0	0	5.38537	9.40839	IRS2
Regulation Of mRNA Catabolic Process (GO:0061013)	1/46	0.174291	0.296694	0	0	5.38537	9.40839	ZFP36L2
Amino Acid Transport (GO:0006865)	1/46	0.174291	0.296694	0	0	5.38537	9.40839	SLC38A11
Antiviral Innate Immune Response (GO:0140374)	1/46	0.174291	0.296694	0	0	5.38537	9.40839	TRIM31
Intracellular Protein Transmembrane Transport (GO:0065002)	1/46	0.174291	0.296694	0	0	5.38537	9.40839	PEX5
Regulation Of Nervous System Development (GO:0051960)	1/46	0.174291	0.296694	0	0	5.38537	9.40839	ASCL2
Male Gonad Development (GO:0008584)	1/46	0.174291	0.296694	0	0	5.38537	9.40839	SOX8
Protein Sumoylation (GO:0016925)	1/46	0.174291	0.296694	0	0	5.38537	9.40839	HDAC4
Response To Glucose (GO:0009749)	1/46	0.174291	0.296694	0	0	5.38537	9.40839	IRS2
Positive Regulation Of Blood Vessel Endothelial Cell Migration (GO:0043536)	1/46	0.174291	0.296694	0	0	5.38537	9.40839	STAT5A
Development Of Primary Male Sexual Characteristics (GO:0046546)	1/46	0.174291	0.296694	0	0	5.38537	9.40839	SOX8
Negative Regulation Of Cellular Metabolic Process (GO:0031324)	1/46	0.174291	0.296694	0	0	5.38537	9.40839	HDAC4
Positive Regulation Of Lymphocyte Activation (GO:0051251)	1/47	0.177725	0.300248	0	0	5.26803	9.1006	HLA-DQB2
Insulin Receptor Signaling Pathway (GO:0008286)	1/47	0.177725	0.300248	0	0	5.26803	9.1006	IRS2
Regulation Of T Cell Differentiation (GO:0045580)	1/47	0.177725	0.300248	0	0	5.26803	9.1006	SMARCD2
Post-Translational Protein Modification (GO:0043687)	1/48	0.181146	0.303726	0	0	5.15568	8.80824	FAM20C
Cellular Response To Radiation (GO:0071478)	1/48	0.181146	0.303726	0	0	5.15568	8.80824	SPIDR
Negative Regulation Of ERK1 And ERK2 Cascade (GO:0070373)	1/48	0.181146	0.303726	0	0	5.15568	8.80824	DUSP6
Interferon-Mediated Signaling Pathway (GO:0140888)	1/49	0.184552	0.306366	0	0	5.04802	8.53025	HDAC4
Regulation Of Mitotic Metaphase/Anaphase Transition (GO:0030071)	1/49	0.184552	0.306366	0	0	5.04802	8.53025	SMARCD2
Neurogenesis (GO:0022008)	1/49	0.184552	0.306366	0	0	5.04802	8.53025	TRAK1
Intrinsic Apoptotic Signaling Pathway In Response To DNA Damage (GO:0008630)	1/49	0.184552	0.306366	0	0	5.04802	8.53025	DDIT4
Intracellular Monoatomic Cation Homeostasis (GO:0030003)	2/190	0.186547	0.308911	0	0	2.59115	4.35072	DMPK;HTR2A
Blood Circulation (GO:0008015)	1/50	0.187945	0.310457	0	0	4.94475	8.26568	SGCG
Regulation Of Cell Differentiation (GO:0045595)	2/193	0.19104	0.312947	0	0	2.55006	4.22105	SMARCD2;PLEKHB1
Amide Biosynthetic Process (GO:0043604)	1/51	0.191323	0.312947	0	0	4.84561	8.01363	CERS2
Regulation Of Synapse Assembly (GO:0051963)	1/51	0.191323	0.312947	0	0	4.84561	8.01363	SLITRK5
Positive Regulation Of Actin Filament Bundle Assembly (GO:0032233)	1/51	0.191323	0.312947	0	0	4.84561	8.01363	WNT11
Sprouting Angiogenesis (GO:0002040)	1/52	0.194688	0.313846	0	0	4.75036	7.77329	E2F7
Negative Regulation Of Innate Immune Response (GO:0045824)	1/52	0.194688	0.313846	0	0	4.75036	7.77329	MYO1C
Cardiac Muscle Tissue Development (GO:0048738)	1/52	0.194688	0.313846	0	0	4.75036	7.77329	SGCG
Cellular Response To Ionizing Radiation (GO:0071479)	1/52	0.194688	0.313846	0	0	4.75036	7.77329	SPIDR
Positive Regulation Of B Cell Activation (GO:0050871)	1/52	0.194688	0.313846	0	0	4.75036	7.77329	IRS2
Regulation Of Cell Development (GO:0060284)	1/52	0.194688	0.313846	0	0	4.75036	7.77329	ASCL2
Spermatid Development (GO:0007286)	1/53	0.198039	0.313952	0	0	4.65877	7.54392	PLD6
Glycoprotein Metabolic Process (GO:0009100)	1/53	0.198039	0.313952	0	0	4.65877	7.54392	FBXO27
Gonad Development (GO:0008406)	1/53	0.198039	0.313952	0	0	4.65877	7.54392	SOX8
Cellular Response To Alcohol (GO:0097306)	1/53	0.198039	0.313952	0	0	4.65877	7.54392	SPIDR
Proton Motive Force-Driven Mitochondrial ATP Synthesis (GO:0042776)	1/53	0.198039	0.313952	0	0	4.65877	7.54392	NDUFV1
Positive Regulation Of NIK/NF-kappaB Signaling (GO:1901224)	1/53	0.198039	0.313952	0	0	4.65877	7.54392	MYO1C
Positive Regulation Of Chemokine Production (GO:0032722)	1/53	0.198039	0.313952	0	0	4.65877	7.54392	AIRE
Anterograde Trans-Synaptic Signaling (GO:0098916)	2/199	0.200069	0.316245	0	0	2.47164	3.9771	CHRND;HTR2A
Protein K63-linked Ubiquitination (GO:0070534)	1/54	0.201376	0.316245	0	0	4.57064	7.32483	TRIM31
Negative Regulation Of TOR Signaling (GO:0032007)	1/54	0.201376	0.316245	0	0	4.57064	7.32483	DDIT4
Regulation Of Blood Vessel Endothelial Cell Migration (GO:0043535)	1/54	0.201376	0.316245	0	0	4.57064	7.32483	STAT5A
Neuron Migration (GO:0001764)	1/55	0.204699	0.317734	0	0	4.48577	7.1154	DDIT4
Phosphatidylcholine Metabolic Process (GO:0046470)	1/55	0.204699	0.317734	0	0	4.48577	7.1154	SLC44A4
Cellular Response To Fibroblast Growth Factor Stimulus (GO:0044344)	1/55	0.204699	0.317734	0	0	4.48577	7.1154	ZFP36L2
Ceramide Metabolic Process (GO:0006672)	1/55	0.204699	0.317734	0	0	4.48577	7.1154	CERS2
Response To Peptide Hormone (GO:0043434)	1/55	0.204699	0.317734	0	0	4.48577	7.1154	STAT5A
Peptide Metabolic Process (GO:0006518)	1/56	0.208008	0.321901	0	0	4.40399	6.91504	CPXM2
Negative Regulation Of Cell Population Proliferation (GO:0008285)	3/379	0.208345	0.321901	0	0	1.9489	3.05697	MYO1C;CLMN;E2F7
RNA Catabolic Process (GO:0006401)	1/57	0.211304	0.323484	0	0	4.32513	6.72322	ZFP36L2
Membrane Lipid Biosynthetic Process (GO:0046467)	1/57	0.211304	0.323484	0	0	4.32513	6.72322	CERS2
Signal Transduction In Response To DNA Damage (GO:0042770)	1/57	0.211304	0.323484	0	0	4.32513	6.72322	E2F7
Endosome To Lysosome Transport (GO:0008333)	1/57	0.211304	0.323484	0	0	4.32513	6.72322	TRAK1
Negative Regulation Of Cell Differentiation (GO:0045596)	2/207	0.212185	0.324091	0	0	2.37422	3.68075	SOX8;ZFP36L2
Positive Regulation Of Mitochondrion Organization (GO:0010822)	1/58	0.214587	0.324793	0	0	4.24904	6.53944	PLD6
Glycosaminoglycan Biosynthetic Process (GO:0006024)	1/58	0.214587	0.324793	0	0	4.24904	6.53944	HS3ST3B1
Muscle Organ Development (GO:0007517)	1/58	0.214587	0.324793	0	0	4.24904	6.53944	SGCG
Selective Autophagy (GO:0061912)	1/58	0.214587	0.324793	0	0	4.24904	6.53944	PEX5
Positive Regulation Of Multicellular Organismal Process (GO:0051240)	3/387	0.21697	0.325325	0	0	1.90752	2.91468	LRPAP1;PRDM16;SOX8
DNA-templated Transcription Initiation (GO:0006352)	1/59	0.217856	0.325325	0	0	4.17557	6.36324	ZFP36L2
Glucose Metabolic Process (GO:0006006)	1/59	0.217856	0.325325	0	0	4.17557	6.36324	IRS2
Aerobic Respiration (GO:0009060)	1/59	0.217856	0.325325	0	0	4.17557	6.36324	NDUFV1
Positive Regulation Of Proteolysis (GO:0045862)	1/59	0.217856	0.325325	0	0	4.17557	6.36324	PRSS22
Regulation Of Multicellular Organismal Development (GO:2000026)	1/59	0.217856	0.325325	0	0	4.17557	6.36324	DUSP6
Negative Regulation Of Peptidase Activity (GO:0010466)	1/60	0.221111	0.32799	0	0	4.10459	6.19419	SERPINF1
Proton Motive Force-Driven ATP Synthesis (GO:0015986)	1/60	0.221111	0.32799	0	0	4.10459	6.19419	NDUFV1
Response To Retinoic Acid (GO:0032526)	1/60	0.221111	0.32799	0	0	4.10459	6.19419	WNT11
BMP Signaling Pathway (GO:0030509)	1/61	0.224353	0.3306	0	0	4.03598	6.0319	RGMA
Negative Regulation Of Viral Process (GO:0048525)	1/61	0.224353	0.3306	0	0	4.03598	6.0319	TRIM31
Positive Regulation Of Cell Junction Assembly (GO:1901890)	1/61	0.224353	0.3306	0	0	4.03598	6.0319	SLITRK5
Negative Regulation Of Kinase Activity (GO:0033673)	1/62	0.227582	0.332429	0	0	3.96961	5.87599	IRS2
Phosphatidylinositol-Mediated Signaling (GO:0048015)	1/62	0.227582	0.332429	0	0	3.96961	5.87599	HTR2A
Protein-Containing Complex Disassembly (GO:0032984)	1/62	0.227582	0.332429	0	0	3.96961	5.87599	PEX5
Regulation Of T Cell Activation (GO:0050863)	1/62	0.227582	0.332429	0	0	3.96961	5.87599	HLA-DQB2
Oxidative Phosphorylation (GO:0006119)	1/63	0.230798	0.336391	0	0	3.90539	5.72614	NDUFV1
Positive Regulation Of T Cell Differentiation (GO:0045582)	1/64	0.234	0.340317	0	0	3.84321	5.582	SMARCD2
Canonical Wnt Signaling Pathway (GO:0060070)	1/65	0.237189	0.343462	0	0	3.78296	5.4433	WNT11
Positive Regulation Of Cell Cycle (GO:0045787)	1/65	0.237189	0.343462	0	0	3.78296	5.4433	SCAND3
Negative Regulation Of Endopeptidase Activity (GO:0010951)	1/66	0.240365	0.344334	0	0	3.72458	5.30975	SERPINF1
Negative Regulation Of Immune Response (GO:0050777)	1/66	0.240365	0.344334	0	0	3.72458	5.30975	MYO1C
Regulation Of Endocytosis (GO:0030100)	1/66	0.240365	0.344334	0	0	3.72458	5.30975	LRPAP1
Cellular Response To BMP Stimulus (GO:0071773)	1/66	0.240365	0.344334	0	0	3.72458	5.30975	RGMA
Response To Reactive Oxygen Species (GO:0000302)	1/66	0.240365	0.344334	0	0	3.72458	5.30975	PEX5
Regulation Of Cell Growth (GO:0001558)	2/227	0.242754	0.347014	0	0	2.16099	3.05932	SLC44A4;WNT11
Apoptotic Process (GO:0006915)	2/228	0.24429	0.348465	0	0	2.15132	3.03207	DMPK;DDIT4
B Cell Differentiation (GO:0030183)	1/68	0.246678	0.349634	0	0	3.61303	5.05706	HDAC4
Aerobic Electron Transport Chain (GO:0019646)	1/68	0.246678	0.349634	0	0	3.61303	5.05706	NDUFV1
Intermediate Filament Organization (GO:0045109)	1/68	0.246678	0.349634	0	0	3.61303	5.05706	KRT81
Negative Regulation Of Multicellular Organismal Process (GO:0051241)	2/231	0.248899	0.351105	0	0	2.12281	2.95221	LRPAP1;WNT11
Establishment Of Protein Localization To Membrane (GO:0090150)	1/69	0.249815	0.351105	0	0	3.55972	4.93746	MYO1C
Regulation Of Endopeptidase Activity (GO:0052548)	1/69	0.249815	0.351105	0	0	3.55972	4.93746	SERPINF1
Regulation Of Heart Contraction (GO:0008016)	1/69	0.249815	0.351105	0	0	3.55972	4.93746	DMPK
Protein K48-linked Ubiquitination (GO:0070936)	1/70	0.252939	0.352533	0	0	3.50795	4.82206	TRIM31
Mitochondrial ATP Synthesis Coupled Electron Transport (GO:0042775)	1/70	0.252939	0.352533	0	0	3.50795	4.82206	NDUFV1
Regulation Of G Protein-Coupled Receptor Signaling Pathway (GO:0008277)	1/70	0.252939	0.352533	0	0	3.50795	4.82206	LRPAP1
Sensory Organ Development (GO:0007423)	1/70	0.252939	0.352533	0	0	3.50795	4.82206	ASCL2
Translation (GO:0006412)	2/234	0.253511	0.352597	0	0	2.09504	2.87512	MRPS23;MRPL23
Regulation Of Double-Strand Break Repair Via Homologous Recombination (GO:0010569)	1/71	0.25605	0.354653	0	0	3.45767	4.71066	SPIDR
Negative Regulation Of Protein Binding (GO:0032091)	1/71	0.25605	0.354653	0	0	3.45767	4.71066	LRPAP1
Response To Ionizing Radiation (GO:0010212)	1/72	0.259148	0.357464	0	0	3.40879	4.60308	SPIDR
Negative Regulation Of Catabolic Process (GO:0009895)	1/72	0.259148	0.357464	0	0	3.40879	4.60308	HDAC4
Ubiquitin-Dependent ERAD Pathway (GO:0030433)	1/73	0.262234	0.360235	0	0	3.36128	4.49913	FBXO27
Cellular Response To Reactive Oxygen Species (GO:0034614)	1/73	0.262234	0.360235	0	0	3.36128	4.49913	PEX5
Phosphorylation (GO:0016310)	3/429	0.263335	0.360753	0	0	1.71576	2.28938	WNT11;DMPK;FAM20C
Positive Regulation Of Lymphocyte Proliferation (GO:0050671)	1/74	0.265307	0.360753	0	0	3.31507	4.39866	IRS2
Gland Development (GO:0048732)	1/74	0.265307	0.360753	0	0	3.31507	4.39866	WNT11
Regulation Of mRNA Stability (GO:0043488)	1/74	0.265307	0.360753	0	0	3.31507	4.39866	ZFP36L2
Regulation Of Cell Cycle G1/S Phase Transition (GO:1902806)	1/74	0.265307	0.360753	0	0	3.31507	4.39866	SMARCD2
Regulation Of Fat Cell Differentiation (GO:0045598)	1/75	0.268367	0.361959	0	0	3.27011	4.30149	ZFP36L2
Negative Regulation Of Phosphorylation (GO:0042326)	1/75	0.268367	0.361959	0	0	3.27011	4.30149	IRS2
Nucleosome Organization (GO:0034728)	1/75	0.268367	0.361959	0	0	3.27011	4.30149	SMARCD2
Regulation Of Stress Fiber Assembly (GO:0051492)	1/75	0.268367	0.361959	0	0	3.27011	4.30149	WNT11
Regulation Of ERK1 And ERK2 Cascade (GO:0070372)	2/244	0.268899	0.361959	0	0	2.00745	2.63662	HTR2A;DUSP6
Wnt Signaling Pathway (GO:0016055)	1/76	0.271415	0.363578	0	0	3.22634	4.20749	WNT11
Positive Regulation Of Protein Secretion (GO:0050714)	1/76	0.271415	0.363578	0	0	3.22634	4.20749	IRS2
Positive Regulation Of DNA-binding Transcription Factor Activity (GO:0051091)	2/246	0.271978	0.363578	0	0	1.99079	2.59208	HDAC4;TRIM31
Sphingolipid Biosynthetic Process (GO:0030148)	1/77	0.27445	0.363578	0	0	3.18373	4.11652	CERS2
Negative Regulation Of Transforming Growth Factor Beta Receptor Signaling Pathway (GO:0030512)	1/77	0.27445	0.363578	0	0	3.18373	4.11652	PRDM16
Cell Morphogenesis Involved In Neuron Differentiation (GO:0048667)	1/77	0.27445	0.363578	0	0	3.18373	4.11652	SLITRK5
Negative Regulation Of Blood Vessel Morphogenesis (GO:2000181)	1/77	0.27445	0.363578	0	0	3.18373	4.11652	SERPINF1
Positive Regulation Of Endothelial Cell Proliferation (GO:0001938)	1/77	0.27445	0.363578	0	0	3.18373	4.11652	STAT5A
Regulation Of Innate Immune Response (GO:0045088)	1/78	0.277473	0.365412	0	0	3.14222	4.02843	MYO1C
Proteolysis Involved In Protein Catabolic Process (GO:0051603)	1/78	0.277473	0.365412	0	0	3.14222	4.02843	PSMA8
Regulation Of TOR Signaling (GO:0032006)	1/78	0.277473	0.365412	0	0	3.14222	4.02843	DDIT4
Positive Regulation Of Protein Localization To Membrane (GO:1905477)	1/79	0.280483	0.366491	0	0	3.10178	3.94312	MYO1C
Positive Regulation Of Protein Modification By Small Protein Conjugation Or Removal (GO:1903322)	1/79	0.280483	0.366491	0	0	3.10178	3.94312	HDAC4
Response To Insulin (GO:0032868)	1/79	0.280483	0.366491	0	0	3.10178	3.94312	IRS2
Negative Regulation Of Cellular Component Organization (GO:0051129)	1/79	0.280483	0.366491	0	0	3.10178	3.94312	PEX5
Positive Regulation Of Immune Response (GO:0050778)	1/80	0.283481	0.36825	0	0	3.06236	3.86045	MYO1C
Regulation Of Cytokinesis (GO:0032465)	1/80	0.283481	0.36825	0	0	3.06236	3.86045	E2F7
Regulation Of Protein Localization To Plasma Membrane (GO:1903076)	1/80	0.283481	0.36825	0	0	3.06236	3.86045	LRPAP1
Positive Regulation Of Growth (GO:0045927)	1/81	0.286466	0.370689	0	0	3.02393	3.78032	SLC44A4
Histone Modification (GO:0016570)	1/81	0.286466	0.370689	0	0	3.02393	3.78032	HDAC4
Regulation Of Nucleic Acid-Templated Transcription (GO:1903506)	3/452	0.289269	0.373593	0	0	1.62595	2.01682	PRDM8;AIRE;ZNF502
Epigenetic Regulation Of Gene Expression (GO:0040029)	1/83	0.292401	0.374743	0	0	2.94988	3.62726	HDAC4
Calcium Ion Transmembrane Import Into Cytosol (GO:0097553)	1/83	0.292401	0.374743	0	0	2.94988	3.62726	HTR2A
Phospholipase C-activating G Protein-Coupled Receptor Signaling Pathway (GO:0007200)	1/83	0.292401	0.374743	0	0	2.94988	3.62726	HTR2A
Regulation Of NIK/NF-kappaB Signaling (GO:1901222)	1/83	0.292401	0.374743	0	0	2.94988	3.62726	MYO1C
Regulation Of Kinase Activity (GO:0043549)	1/85	0.298286	0.377942	0	0	2.87936	3.48316	IRS2
Calcium-Mediated Signaling (GO:0019722)	1/85	0.298286	0.377942	0	0	2.87936	3.48316	DMPK
mRNA Metabolic Process (GO:0016071)	1/85	0.298286	0.377942	0	0	2.87936	3.48316	ZFP36L2
Cellular Respiration (GO:0045333)	1/85	0.298286	0.377942	0	0	2.87936	3.48316	NDUFV1
Response To Interleukin-1 (GO:0070555)	1/85	0.298286	0.377942	0	0	2.87936	3.48316	HDAC4
Positive Regulation Of Endothelial Cell Migration (GO:0010595)	1/85	0.298286	0.377942	0	0	2.87936	3.48316	STAT5A
Negative Regulation Of Angiogenesis (GO:0016525)	1/86	0.30121	0.380207	0	0	2.84534	3.41425	SERPINF1
Negative Regulation Of Binding (GO:0051100)	1/86	0.30121	0.380207	0	0	2.84534	3.41425	LRPAP1
Regulation Of Insulin Secretion (GO:0050796)	1/87	0.304123	0.383161	0	0	2.81211	3.34732	IRS2
Chromatin Organization (GO:0006325)	2/268	0.305783	0.384527	0	0	1.8241	2.16134	HDAC4;SMARCD2
ERAD Pathway (GO:0036503)	1/89	0.309912	0.387535	0	0	2.74792	3.2191	FBXO27
Cellular Response To Chemical Stress (GO:0062197)	1/89	0.309912	0.387535	0	0	2.74792	3.2191	ZFP36L2
Cellular Response To Peptide Hormone Stimulus (GO:0071375)	1/89	0.309912	0.387535	0	0	2.74792	3.2191	IRS2
Regulation Of Epithelial Cell Proliferation (GO:0050678)	1/91	0.315653	0.393244	0	0	2.68659	3.09793	SCAND3
Lymphocyte Differentiation (GO:0030098)	1/91	0.315653	0.393244	0	0	2.68659	3.09793	HDAC4
B Cell Activation (GO:0042113)	1/92	0.318506	0.396061	0	0	2.65693	3.03982	HDAC4
Regulation Of Endothelial Cell Proliferation (GO:0001936)	1/93	0.321348	0.397378	0	0	2.62792	2.98329	STAT5A
Protein O-linked Glycosylation (GO:0006493)	1/93	0.321348	0.397378	0	0	2.62792	2.98329	TRAK1
Positive Regulation Of Cellular Component Biogenesis (GO:0044089)	1/93	0.321348	0.397378	0	0	2.62792	2.98329	SPIDR
Sphingolipid Metabolic Process (GO:0006665)	1/94	0.324177	0.398667	0	0	2.59953	2.92828	CERS2
Peptidyl-Lysine Modification (GO:0018205)	1/94	0.324177	0.398667	0	0	2.59953	2.92828	HDAC4
Muscle Contraction (GO:0006936)	1/94	0.324177	0.398667	0	0	2.59953	2.92828	CHRND
Recombinational Repair (GO:0000725)	1/95	0.326995	0.401394	0	0	2.57174	2.87472	SPIDR
Central Nervous System Development (GO:0007417)	2/283	0.328687	0.402732	0	0	1.72541	1.91977	DDIT4;SOX8
Cellular Response To Transforming Growth Factor Beta Stimulus (GO:0071560)	1/96	0.329802	0.403119	0	0	2.54454	2.82257	ZFP36L2
Transmembrane Receptor Protein Tyrosine Kinase Signaling Pathway (GO:0007169)	2/284	0.330208	0.403119	0	0	1.7192	1.90493	DDIT4;IRS2
Positive Regulation Of Protein-Containing Complex Assembly (GO:0031334)	1/98	0.335379	0.407943	0	0	2.49183	2.7223	SPIDR
Positive Regulation Of Cold-Induced Thermogenesis (GO:0120162)	1/98	0.335379	0.407943	0	0	2.49183	2.7223	PRDM16
Axon Development (GO:0061564)	1/99	0.338151	0.409825	0	0	2.46628	2.67409	SLITRK5
Cellular Response To Insulin Stimulus (GO:0032869)	1/99	0.338151	0.409825	0	0	2.46628	2.67409	IRS2
Hemopoiesis (GO:0030097)	1/101	0.343661	0.41527	0	0	2.41671	2.58129	ZFP36L2
Protein Phosphorylation (GO:0006468)	3/500	0.343886	0.41527	0	0	1.46529	1.56412	WNT11;DMPK;FAM20C
Regulation Of Cell Cycle (GO:0051726)	2/298	0.351395	0.423347	0	0	1.63672	1.71175	MX2;SCAND3
Positive Regulation Of Inflammatory Response (GO:0050729)	1/104	0.35184	0.423347	0	0	2.34596	2.45055	MYO1C
Lysosomal Transport (GO:0007041)	1/105	0.354544	0.425071	0	0	2.32329	2.40907	TRAK1
Negative Regulation Of MAPK Cascade (GO:0043409)	1/105	0.354544	0.425071	0	0	2.32329	2.40907	DUSP6
Response To Calcium Ion (GO:0051592)	1/106	0.357236	0.42677	0	0	2.30105	2.3686	KCNMB3
Positive Regulation Of Cell Growth (GO:0030307)	1/106	0.357236	0.42677	0	0	2.30105	2.3686	SLC44A4
Positive Regulation Of Metabolic Process (GO:0009893)	1/108	0.362589	0.430092	0	0	2.25781	2.29051	PRDM16
Glycerophospholipid Biosynthetic Process (GO:0046474)	1/108	0.362589	0.430092	0	0	2.25781	2.29051	SLC44A4
Lipid Transport (GO:0006869)	1/108	0.362589	0.430092	0	0	2.25781	2.29051	PITPNC1
Response To Tumor Necrosis Factor (GO:0034612)	1/108	0.362589	0.430092	0	0	2.25781	2.29051	ZFP36L2
Negative Regulation Of Developmental Process (GO:0051093)	1/109	0.365248	0.431716	0	0	2.23679	2.25284	WNT11
Extracellular Structure Organization (GO:0043062)	1/109	0.365248	0.431716	0	0	2.23679	2.25284	COL9A1
Cellular Response To Cytokine Stimulus (GO:0071345)	2/308	0.366395	0.432307	0	0	1.58243	1.58882	STAT5A;ZFP36L2
External Encapsulating Structure Organization (GO:0045229)	1/110	0.367897	0.433315	0	0	2.21616	2.21605	COL9A1
Negative Regulation Of Transmembrane Receptor Protein Serine/Threonine Kinase Signaling Pathway (GO:0090101)	1/111	0.370535	0.434129	0	0	2.1959	2.18011	PRDM16
Regulation Of Transforming Growth Factor Beta Receptor Signaling Pathway (GO:0017015)	1/111	0.370535	0.434129	0	0	2.1959	2.18011	PRDM16
Double-Strand Break Repair Via Homologous Recombination (GO:0000724)	1/111	0.370535	0.434129	0	0	2.1959	2.18011	SPIDR
Negative Regulation Of Defense Response (GO:0031348)	1/112	0.373161	0.436442	0	0	2.17601	2.14498	MYO1C
Positive Regulation Of Cellular Component Organization (GO:0051130)	1/113	0.375777	0.438735	0	0	2.15647	2.11066	SPIDR
Supramolecular Fiber Organization (GO:0097435)	2/316	0.378302	0.44024	0	0	1.54148	1.49841	KRT81;MYO1C
Negative Regulation Of Canonical Wnt Signaling Pathway (GO:0090090)	1/114	0.378383	0.44024	0	0	2.13728	2.07711	WNT11
Protein Maturation (GO:0051604)	1/117	0.386134	0.447701	0	0	2.08169	1.98087	CPXM2
Protein Processing (GO:0016485)	1/117	0.386134	0.447701	0	0	2.08169	1.98087	CPXM2
Positive Regulation Of Cell Cycle Process (GO:0090068)	1/118	0.388697	0.449893	0	0	2.06379	1.95019	E2F7
Cellular Response To Tumor Necrosis Factor (GO:0071356)	1/119	0.391249	0.452064	0	0	2.0462	1.92018	ZFP36L2
Positive Regulation Of Macromolecule Biosynthetic Process (GO:0010557)	1/122	0.398842	0.458549	0	0	1.99516	1.83394	IRS2
Potassium Ion Transport (GO:0006813)	1/122	0.398842	0.458549	0	0	1.99516	1.83394	KCNMB3
Proteolysis (GO:0006508)	2/330	0.398917	0.458549	0	0	1.47463	1.35519	CPXM2;PRSS22
Negative Regulation Of Growth (GO:0045926)	1/124	0.403851	0.46184	0	0	1.96252	1.77944	WNT11
Protein Dephosphorylation (GO:0006470)	1/124	0.403851	0.46184	0	0	1.96252	1.77944	DUSP6
Positive Regulation Of Defense Response (GO:0031349)	1/124	0.403851	0.46184	0	0	1.96252	1.77944	MYO1C
Negative Regulation Of Cell Growth (GO:0030308)	1/125	0.406341	0.463894	0	0	1.9466	1.75303	WNT11
Positive Regulation Of Intracellular Protein Transport (GO:0090316)	1/126	0.40882	0.465929	0	0	1.93093	1.72718	MYO1C
Regulation Of DNA Repair (GO:0006282)	1/129	0.416196	0.47353	0	0	1.88538	1.65272	SMARCD2
Transmembrane Receptor Protein Serine/Threonine Kinase Signaling Pathway (GO:0007178)	1/130	0.418635	0.473886	0	0	1.87067	1.6289	RGMA
Positive Regulation Of Peptidyl-Tyrosine Phosphorylation (GO:0050731)	1/130	0.418635	0.473886	0	0	1.87067	1.6289	DOK7
Regulation Of Cell Cycle Process (GO:0010564)	1/130	0.418635	0.473886	0	0	1.87067	1.6289	SMARCD2
Synapse Organization (GO:0050808)	1/131	0.421063	0.47583	0	0	1.85619	1.60555	DOK7
Epithelial Cell Differentiation (GO:0030855)	1/132	0.423482	0.477756	0	0	1.84193	1.58267	E2F7
Negative Regulation Of Cell Motility (GO:2000146)	1/133	0.42589	0.479664	0	0	1.82788	1.56023	WNT11
Protein Localization (GO:0008104)	2/351	0.429245	0.48263	0	0	1.38441	1.17084	WNT11;PEX5
Protein Localization To Organelle (GO:0033365)	1/137	0.435425	0.487938	0	0	1.77376	1.47476	SGCG
Protein Localization To Plasma Membrane (GO:0072659)	1/137	0.435425	0.487938	0	0	1.77376	1.47476	LRPAP1
Negative Regulation Of Wnt Signaling Pathway (GO:0030178)	1/140	0.442473	0.495008	0	0	1.73522	1.41485	WNT11
Protein Localization To Cell Periphery (GO:1990778)	1/142	0.447124	0.4991	0	0	1.71043	1.37676	LRPAP1
Protein Modification By Small Protein Conjugation (GO:0032446)	2/364	0.447623	0.4991	0	0	1.33381	1.07212	HDAC4;TRIM31
Actin Filament Organization (GO:0007015)	1/144	0.451736	0.502847	0	0	1.68634	1.34006	MYO1C
Positive Regulation Of Protein Kinase Activity (GO:0045860)	1/145	0.454028	0.504559	0	0	1.67454	1.32221	DOK7
Regulation Of Cold-Induced Thermogenesis (GO:0120161)	1/146	0.45631	0.504581	0	0	1.66291	1.30469	PRDM16
Neuron Projection Morphogenesis (GO:0048812)	1/146	0.45631	0.504581	0	0	1.66291	1.30469	SLITRK5
Positive Regulation Of Cellular Catabolic Process (GO:0031331)	1/146	0.45631	0.504581	0	0	1.66291	1.30469	IRS2
Protein Glycosylation (GO:0006486)	1/147	0.458583	0.506257	0	0	1.65144	1.28748	TRAK1
Negative Regulation Of DNA-binding Transcription Factor Activity (GO:0043433)	1/149	0.4631	0.509563	0	0	1.62896	1.25399	HDAC4
Skeletal System Development (GO:0001501)	1/149	0.4631	0.509563	0	0	1.62896	1.25399	WNT11
Neuron Development (GO:0048666)	1/150	0.465345	0.511192	0	0	1.61794	1.23769	SLC44A4
Cellular Response To Organic Cyclic Compound (GO:0071407)	1/152	0.469807	0.515248	0	0	1.59635	1.20593	SPIDR
Epithelium Development (GO:0060429)	1/154	0.474232	0.51925	0	0	1.57532	1.17528	SOX8
Positive Regulation Of Response To External Stimulus (GO:0032103)	1/155	0.476431	0.519955	0	0	1.56501	1.16035	MYO1C
Cellular Response To Growth Factor Stimulus (GO:0071363)	1/155	0.476431	0.519955	0	0	1.56501	1.16035	ZFP36L2
Peptidyl-Serine Phosphorylation (GO:0018105)	1/158	0.482973	0.526237	0	0	1.53488	1.11707	DMPK
Regulation Of Macromolecule Metabolic Process (GO:0060255)	1/162	0.491571	0.533865	0	0	1.49644	1.0627	PEG3
Protein Autophosphorylation (GO:0046777)	1/162	0.491571	0.533865	0	0	1.49644	1.0627	FAM20C
Negative Regulation Of Cell Migration (GO:0030336)	1/163	0.493698	0.535306	0	0	1.48713	1.04966	WNT11
Peptidyl-Serine Modification (GO:0018209)	1/166	0.500027	0.541292	0	0	1.45987	1.01182	DMPK
Membrane Organization (GO:0061024)	1/167	0.502119	0.542678	0	0	1.451	0.999618	DMPK
Double-Strand Break Repair (GO:0006302)	1/168	0.504203	0.543191	0	0	1.44224	0.98761	SPIDR
Cellular Response To Oxygen-Containing Compound (GO:1901701)	2/406	0.504681	0.543191	0	0	1.19258	0.81552	WNT11;PEX5
Regulation Of Gene Expression (GO:0010468)	5/1127	0.50503	0.543191	0	0	1.0738	0.733556	PRDM8;HDAC4;PEG3;AIRE;ZNF502
Brain Development (GO:0007420)	1/169	0.506278	0.54366	0	0	1.43358	0.975794	DDIT4
Heart Development (GO:0007507)	1/171	0.510402	0.546335	0	0	1.41657	0.952724	SGCG
Metal Ion Transport (GO:0030001)	1/171	0.510402	0.546335	0	0	1.41657	0.952724	KCNMB3
Cell-Cell Adhesion Via Plasma-Membrane Adhesion Molecules (GO:0098742)	1/172	0.512452	0.547652	0	0	1.40822	0.941461	FGFRL1
Extracellular Matrix Organization (GO:0030198)	1/176	0.520565	0.555435	0	0	1.37575	0.898146	COL9A1
Negative Regulation Of Cytokine Production (GO:0001818)	1/178	0.524571	0.558818	0	0	1.36007	0.87748	CUEDC2
Positive Regulation Of ERK1 And ERK2 Cascade (GO:0070374)	1/179	0.526562	0.560047	0	0	1.35236	0.867384	HTR2A
Macromolecule Biosynthetic Process (GO:0009059)	1/183	0.534443	0.567527	0	0	1.32237	0.828504	MRPL23
Regulation Of Cell Migration (GO:0030334)	2/434	0.540591	0.573146	0	0	1.11368	0.685018	WNT11;MYO1C
Axonogenesis (GO:0007409)	1/188	0.544112	0.575966	0	0	1.28668	0.783076	SLITRK5
Protein Localization To Membrane (GO:0072657)	1/192	0.551704	0.582161	0	0	1.25948	0.749069	LRPAP1
Modification-Dependent Protein Catabolic Process (GO:0019941)	1/192	0.551704	0.582161	0	0	1.25948	0.749069	TRIM31
Endomembrane System Organization (GO:0010256)	1/196	0.559171	0.589111	0	0	1.2334	0.716972	DMPK
DNA-templated Transcription (GO:0006351)	1/199	0.564691	0.593991	0	0	1.21452	0.694072	ZFP36L2
Protein Modification Process (GO:0036211)	3/711	0.570025	0.59866	0	0	1.01743	0.57187	WNT11;DMPK;FAM20C
Regulation Of MAPK Cascade (GO:0043408)	1/204	0.573739	0.601617	0	0	1.18431	0.657979	DUSP6
Regulation Of Angiogenesis (GO:0045765)	1/205	0.575526	0.602546	0	0	1.17844	0.651055	SERPINF1
Regulation Of Canonical Wnt Signaling Pathway (GO:0060828)	1/207	0.579079	0.605318	0	0	1.16688	0.637489	WNT11
Regulation Of GTPase Activity (GO:0043087)	1/214	0.591282	0.61711	0	0	1.12813	0.592793	WNT11
Proteasomal Protein Catabolic Process (GO:0010498)	1/220	0.601463	0.626758	0	0	1.09689	0.55765	PSMA8
Positive Regulation Of Cell Motility (GO:2000147)	1/221	0.603135	0.627523	0	0	1.09185	0.552055	MYO1C
Protein Polyubiquitination (GO:0000209)	1/226	0.611393	0.635127	0	0	1.06732	0.525136	TRIM31
Cellular Response To Lipid (GO:0071396)	1/228	0.614649	0.637519	0	0	1.05781	0.514839	WNT11
Positive Regulation Of GTPase Activity (GO:0043547)	1/234	0.624255	0.64648	0	0	1.03025	0.485452	WNT11
Inflammatory Response (GO:0006954)	1/236	0.627404	0.648737	0	0	1.02138	0.476132	HDAC4
Regulation Of Inflammatory Response (GO:0050727)	1/240	0.633624	0.654158	0	0	1.00408	0.458163	MYO1C
Positive Regulation Of Programmed Cell Death (GO:0043068)	1/245	0.641255	0.661016	0	0	0.983257	0.436889	DUSP6
Positive Regulation Of Intracellular Signal Transduction (GO:1902533)	2/525	0.644681	0.663525	0	0	0.91561	0.401953	WNT11;MYO1C
Cytokine-Mediated Signaling Pathway (GO:0019221)	1/257	0.658934	0.677154	0	0	0.936595	0.390683	STAT5A
Positive Regulation Of Signal Transduction (GO:0009967)	1/266	0.671627	0.689138	0	0	0.904372	0.359988	MYO1C
Negative Regulation Of Signal Transduction (GO:0009968)	1/267	0.673008	0.689498	0	0	0.900926	0.356765	LRPAP1
Positive Regulation Of Apoptotic Process (GO:0043065)	1/270	0.677117	0.692647	0	0	0.890743	0.347311	DUSP6
Positive Regulation Of Cell Migration (GO:0030335)	1/272	0.679828	0.694358	0	0	0.884079	0.34118	MYO1C
Positive Regulation Of Cell Differentiation (GO:0045597)	1/283	0.694341	0.708101	0	0	0.849118	0.309752	SMARCD2
Gene Expression (GO:0010467)	1/296	0.710657	0.723637	0	0	0.811162	0.277065	MRPL23
Positive Regulation Of MAPK Cascade (GO:0043410)	1/310	0.727266	0.739424	0	0	0.773857	0.246445	HTR2A
Proteasome-Mediated Ubiquitin-Dependent Protein Catabolic Process (GO:0043161)	1/319	0.737442	0.74862	0	0	0.751611	0.228916	FBXO27
Positive Regulation Of Cytokine Production (GO:0001819)	1/320	0.738549	0.74862	0	0	0.749216	0.227063	AIRE
Intracellular Protein Transport (GO:0006886)	1/325	0.744017	0.753021	0	0	0.737466	0.218063	TRAK1
Negative Regulation Of Gene Expression (GO:0010629)	1/336	0.755651	0.763641	0	0	0.71285	0.199723	ZFP36L2
Ubiquitin-Dependent Protein Catabolic Process (GO:0006511)	1/367	0.785701	0.792811	0	0	0.651439	0.157114	TRIM31
Regulation Of Apoptotic Process (GO:0042981)	2/705	0.795494	0.801485	0	0	0.67485	0.1544	SOX8;DUSP6
Negative Regulation Of Programmed Cell Death (GO:0043069)	1/381	0.798045	0.802846	0	0	0.62699	0.141442	SOX8
DNA Damage Response (GO:0006974)	1/384	0.800598	0.804204	0	0	0.621983	0.138327	SPIDR
Vesicle-Mediated Transport (GO:0016192)	1/411	0.822182	0.824647	0	0	0.58022	0.113604	TRAK1
Protein Ubiquitination (GO:0016567)	1/434	0.838735	0.839991	0	0	0.548752	0.0965038	TRIM31
Negative Regulation Of Apoptotic Process (GO:0043066)	1/482	0.868533	0.868533	0	0	0.492774	0.0694562	SOX8

## Sheet: Supplemental Table 5
Supplemental Table 5 GO_Cellular_Component
Term	Overlap	P-value	Adjusted P-value	Old P-value	Old Adjusted P-value	Odds Ratio	Combined Score	Genes
Nuclear Membrane (GO:0031965)	4/227	0.0147782	0.345384	0	0	4.47159	18.846	CUEDC2;DMPK;CLMN;MRPS23
Sarcoglycan Complex (GO:0016012)	1/5	0.0205804	0.345384	0	0	60.7104	235.764	SGCG
G Protein-Coupled Receptor Dimeric Complex (GO:0038037)	1/6	0.024646	0.345384	0	0	48.5659	179.846	GABBR1
Dystroglycan Complex (GO:0016011)	1/6	0.024646	0.345384	0	0	48.5659	179.846	SGCG
Specific Granule (GO:0042581)	3/159	0.0285262	0.345384	0	0	4.75024	16.8963	CLEC12A;GGH;ATP11A
Tertiary Granule (GO:0070820)	3/162	0.0299187	0.345384	0	0	4.65991	16.3529	CLEC12A;GGH;ATP11A
Endoplasmic Reticulum Lumen (GO:0005788)	4/284	0.0305376	0.345384	0	0	3.55099	12.3887	LRPAP1;COL9A1;FAM20C;SGCG
Organelle Outer Membrane (GO:0031968)	3/170	0.0338052	0.345384	0	0	4.43488	15.0216	DMPK;CLMN;PLD6
Tertiary Granule Membrane (GO:0070821)	2/72	0.0360646	0.345384	0	0	7.00071	23.2595	CLEC12A;ATP11A
bBAF Complex (GO:0140092)	1/9	0.036743	0.345384	0	0	30.3491	100.268	SMARCD2

## Sheet: Supplemental Table 6
Supplemental Table 6 GO_Molecular_Function
Term	Overlap	P-value	Adjusted P-value	Old P-value	Old Adjusted P-value	Odds Ratio	Combined Score	Genes
RNA Polymerase II Transcription Regulatory Region Sequence-Specific DNA Binding (GO:0000977)	12/1225	0.00452864	0.229786	0	0	2.60613	14.0662	HDAC4;STAT5A;DPRX;AIRE;PRDM16;ZNF415;SOX8;ZNF502;MYBL1;ASCL2;E2F7;ZNF696
RNA Endonuclease Activity (GO:0004521)	2/41	0.0125641	0.229786	0	0	12.585	55.0834	YBEY;PLD6
Transcription Cis-Regulatory Region Binding (GO:0000976)	6/474	0.0139724	0.229786	0	0	3.23826	13.8295	HDAC4;AIRE;PRDM16;ASCL2;E2F7;ZNF696
Cis-Regulatory Region Sequence-Specific DNA Binding (GO:0000987)	10/1098	0.0152897	0.229786	0	0	2.37069	9.91086	HDAC4;STAT5A;DPRX;PRDM16;ZNF415;SOX8;ZNF502;MYBL1;ASCL2;E2F7
RNA Polymerase II Cis-Regulatory Region Sequence-Specific DNA Binding (GO:0000978)	10/1122	0.0175308	0.229786	0	0	2.31657	9.36774	HDAC4;STAT5A;DPRX;PRDM16;ZNF415;SOX8;ZNF502;MYBL1;ASCL2;E2F7
Thiamine Transmembrane Transporter Activity (GO:0015234)	1/5	0.0205804	0.229786	0	0	60.7104	235.764	SLC44A4
Dihydropyrimidinase Activity (GO:0004157)	1/5	0.0205804	0.229786	0	0	60.7104	235.764	DPYSL4
[Heparan Sulfate]-Glucosamine 3-Sulfotransferase 1 Activity (GO:0008467)	1/5	0.0205804	0.229786	0	0	60.7104	235.764	HS3ST3B1
Choline Transmembrane Transporter Activity (GO:0015220)	1/6	0.024646	0.229786	0	0	48.5659	179.846	SLC44A4
RNA Polymerase III Type 3 Promoter Sequence-Specific DNA Binding (GO:0001006)	1/6	0.024646	0.229786	0	0	48.5659	179.846	ZFP36L2
RNA Polymerase III Cis-Regulatory Region Sequence-Specific DNA Binding (GO:0000992)	1/7	0.0286949	0.229786	0	0	40.4695	143.709	ZFP36L2
Sequence-Specific Double-Stranded DNA Binding (GO:1990837)	7/715	0.0289328	0.229786	0	0	2.49894	8.8532	HDAC4;DPRX;PRDM16;HOXA2;SOX8;ASCL2;E2F7
Sequence-Specific DNA Binding (GO:0043565)	7/717	0.0293141	0.229786	0	0	2.49164	8.79472	HDAC4;DPRX;PRDM16;HOXA2;SOX8;ASCL2;E2F7
Omega Peptidase Activity (GO:0008242)	1/9	0.036743	0.229786	0	0	30.3491	100.268	GGH
Histone H3K9 Methyltransferase Activity (GO:0046974)	1/9	0.036743	0.229786	0	0	30.3491	100.268	PRDM16
Phosphatidylinositol Transfer Activity (GO:0008526)	1/9	0.036743	0.229786	0	0	30.3491	100.268	PITPNC1
Potassium Ion Binding (GO:0030955)	1/9	0.036743	0.229786	0	0	30.3491	100.268	HDAC4
MAP Kinase Tyrosine Phosphatase Activity (GO:0033550)	1/9	0.036743	0.229786	0	0	30.3491	100.268	DUSP6
MAP Kinase Tyrosine/Serine/Threonine Phosphatase Activity (GO:0017017)	1/9	0.036743	0.229786	0	0	30.3491	100.268	DUSP6
MHC Class II Receptor Activity (GO:0032395)	1/9	0.036743	0.229786	0	0	30.3491	100.268	HLA-DQB2
Protein Tyrosine/Threonine Phosphatase Activity (GO:0008330)	1/9	0.036743	0.229786	0	0	30.3491	100.268	DUSP6
Glycerophospholipid Flippase Activity (GO:0140333)	1/10	0.0407423	0.229786	0	0	26.9756	86.3351	ATP11A
Transferrin Receptor Binding (GO:1990459)	1/10	0.0407423	0.229786	0	0	26.9756	86.3351	RGMA
Purine Ribonucleotide Transmembrane Transporter Activity (GO:0005346)	1/10	0.0407423	0.229786	0	0	26.9756	86.3351	SLC35B3
Filamin Binding (GO:0031005)	1/10	0.0407423	0.229786	0	0	26.9756	86.3351	DPYSL4
GABA Receptor Binding (GO:0050811)	1/11	0.0447252	0.233565	0	0	24.2768	75.4334	TRAK1
Calcium-Activated Potassium Channel Activity (GO:0015269)	1/11	0.0447252	0.233565	0	0	24.2768	75.4334	KCNMB3
Hydrolase Activity, Acting On Carbon-Nitrogen (But Not Peptide) Bonds, In Cyclic Amides (GO:0016812)	1/12	0.0486917	0.241734	0	0	22.0687	66.6971	DPYSL4

## Sheet: Supplemental Table 7
Supplemental Table 7 KEGG pathways
Term	Overlap	P-value	Adjusted P-value	Old P-value	Old Adjusted P-value	Odds Ratio	Combined Score	Genes
Acute myeloid leukemia	2/67	0.0316125	0.59703	0	0	7.54112	26.0486	STAT5A;DUSP6
Taurine and hypotaurine metabolism	1/11	0.0447252	0.59703	0	0	24.2768	75.4334	GGT6

## Sheet: Supplemental Table 8
Supplemental Table 8 Reactome pathways
Term	Overlap	P-value	Adjusted P-value	Old P-value	Old Adjusted P-value	Odds Ratio	Combined Score	Genes
Erythropoietin Activates STAT5	2/7	0.000352526	0.112456	0	0	98.3309	781.768	STAT5A;IRS2
Signaling by Leptin	2/11	0.000913377	0.145684	0	0	54.6173	382.232	STAT5A;IRS2
Growth Hormone Receptor Signaling	2/24	0.00442592	0.306105	0	0	22.3288	121.029	STAT5A;IRS2
Signaling by Erythropoietin	2/25	0.00479788	0.306105	0	0	21.357	114.037	STAT5A;IRS2
Interleukin-7 Signaling	2/25	0.00479788	0.306105	0	0	21.357	114.037	STAT5A;IRS2
PIWI-interacting RNA (piRNA) Biogenesis	2/29	0.00642381	0.341533	0	0	18.1893	91.8149	PLD6;MYBL1
IRS Activation	1/5	0.0205804	0.38229	0	0	60.7104	235.764	IRS2
RHOT1 GTPase Cycle	1/5	0.0205804	0.38229	0	0	60.7104	235.764	TRAK1
RUNX2 Regulates Chondrocyte Maturation	1/5	0.0205804	0.38229	0	0	60.7104	235.764	HDAC4
Signaling by PDGF	2/58	0.0242056	0.38229	0	0	8.75705	32.5865	STAT5A;COL9A1
Transport and Synthesis of PAPS	1/6	0.024646	0.38229	0	0	48.5659	179.846	SLC35B3
Erythropoietin Activates Phospholipase C Gamma (PLCG)	1/7	0.0286949	0.38229	0	0	40.4695	143.709	IRS2
SOS-mediated Signalling	1/7	0.0286949	0.38229	0	0	40.4695	143.709	IRS2
STAT5 Activation	1/7	0.0286949	0.38229	0	0	40.4695	143.709	STAT5A
Signaling by MAPK Mutants	1/7	0.0286949	0.38229	0	0	40.4695	143.709	DUSP6
Highly Sodium Permeable Postsynaptic Acetylcholine Nicotinic Receptors	1/7	0.0286949	0.38229	0	0	40.4695	143.709	CHRND
RHOT2 GTPase Cycle	1/7	0.0286949	0.38229	0	0	40.4695	143.709	TRAK1
Synthesis of PG	1/8	0.0327272	0.38229	0	0	34.6864	118.612	PLD6
Miro GTPase Cycle	1/8	0.0327272	0.38229	0	0	34.6864	118.612	TRAK1
PI3K AKT Activation	1/9	0.036743	0.38229	0	0	30.3491	100.268	IRS2
Ca2+ Activated K+ Channels	1/9	0.036743	0.38229	0	0	30.3491	100.268	KCNMB3
Interleukin-9 Signaling	1/9	0.036743	0.38229	0	0	30.3491	100.268	STAT5A
Transport of Nucleotide Sugars	1/9	0.036743	0.38229	0	0	30.3491	100.268	SLC35B3
Diseases of Signal Transduction by Growth Factor Receptors and Second Messengers	5/451	0.0395681	0.38229	0	0	2.79852	9.03847	HDAC4;STAT5A;IRS2;TRAK1;DUSP6
STAT5 Activation Downstream of FLT3 ITD Mutants	1/10	0.0407423	0.38229	0	0	26.9756	86.3351	STAT5A
Signal Attenuation	1/10	0.0407423	0.38229	0	0	26.9756	86.3351	IRS2
Interleukin-21 Signaling	1/10	0.0407423	0.38229	0	0	26.9756	86.3351	STAT5A
RUNX3 Regulates p14-ARF	1/10	0.0407423	0.38229	0	0	26.9756	86.3351	HDAC4
Regulation of CDH11 Gene Transcription	1/10	0.0407423	0.38229	0	0	26.9756	86.3351	PRDM8
Pexophagy	1/11	0.0447252	0.38229	0	0	24.2768	75.4334	PEX5
Oncogenic MAPK Signaling	2/82	0.045637	0.38229	0	0	6.12253	18.9005	TRAK1;DUSP6
Erythropoietin Activates Phosphoinositide-3-kinase (PI3K)	1/12	0.0486917	0.38229	0	0	22.0687	66.6971	IRS2
Serotonin Receptors	1/12	0.0486917	0.38229	0	0	22.0687	66.6971	HTR2A
Presynaptic Nicotinic Acetylcholine Receptors	1/12	0.0486917	0.38229	0	0	22.0687	66.6971	CHRND
Interleukin-2 Signaling	1/12	0.0486917	0.38229	0	0	22.0687	66.6971	STAT5A

## Sheet: Supplemental Table 9
Supplemental Table 9
Significiant eQTM pairs for the suggestive significant CpGs
CpG	TC	log2FC	SE	p.value	sigPair	CpG_chr	CpG_pos	CpG_gene	CpG_range	CpG_pVal	TC_gene_start	TC_gene_end	TC_gene_TSS	TC_gene	TC_call_rate
cg24949488	TC10000684.hg.1	-0.0971966	0.207674	3.35896e-06	TRUE	chr10	98064362	DNTT	0.294418	0.000671438	98064085	98098321	98064085	DNTT	41.8083
cg04442638	TC17001890.hg.1	-0.192746	0.345227	3.22604e-08	TRUE	chr17	73873823	TRIM47	0.105817	6.03139e-08	73937589	73975515	73975515	ACOX1	99.9227
cg07056962	TC06002949.hg.1	-0.152772	0.372474	4.51926e-05	TRUE	chr6	99962757	USP45	0.0743239	0.000832123	99968870	100033082	99968870		99.8454
cg07056962	TC06001965.hg.1	-0.0850587	0.216018	8.94129e-05	TRUE	chr6	99962757	USP45	0.0743239	0.000832123	99880184	99969604	99969604	USP45	71.0201
Significiant eQTM pairs for the CpGs within the DMR regions
CpG	TC	log2FC	SE	p.value	sigPair	CpG_chr	CpG_pos	CpG_gene	CpG_range	CpG_pVal	TC_gene_start	TC_gene_end	TC_gene_TSS	TC_gene	TC_call_rate
cg03463411	TC04000447.hg.1	0.0316029	0.0371406	8.47e-17	TRUE	chr4	81118188	PRDM8	0.383016	4.71e-14	81105033	81125483	81105033	PRDM8	99.6136
cg05452645	TC04000447.hg.1	0.0315632	0.0390607	2.34e-15	TRUE	chr4	81117647	PRDM8	0.354249	1.75e-13	81105033	81125483	81105033	PRDM8	99.6136
cg06373870	TC04000447.hg.1	0.0349035	0.0441793	9.08e-15	TRUE	chr4	81117853	PRDM8	0.323382	7.46e-12	81105033	81125483	81105033	PRDM8	99.6136
cg04235768	TC04000447.hg.1	0.0361831	0.0473116	5.81e-14	TRUE	chr4	81118343	PRDM8	0.294089	5.19e-11	81105033	81125483	81105033	PRDM8	99.6136
cg00290607	TC11000694.hg.1	0.0332074	0.0467145	2.58e-12	TRUE	chr11	67383545		0.451021	1.71e-10	67351066	67354131	67351066	GSTP1	99.9227
cg03780455	TC22000381.hg.1	-8.99589	22.7238	8.2e-05	TRUE	chr22	45809596	RIBC2/SMC1B	0.00777145	0.00176638	45724167	45724192	45724167		77.5116
cg14500267	TC11000694.hg.1	0.048842	0.0700497	6.48e-12	TRUE	chr11	67383377		0.299988	9.88e-09	67351066	67354131	67351066	GSTP1	99.9227
cg22884516	TC22000381.hg.1	-3.11865	4.48283	7.19e-12	TRUE	chr22	45809543	SMC1B/RIBC2	0.0404956	2.05e-10	45724167	45724192	45724167		77.5116
cg24690094	TC11000694.hg.1	0.0293694	0.0422665	7.6e-12	TRUE	chr11	67383802		0.494351	3.18e-10	67351066	67354131	67351066	GSTP1	99.9227
cg09735274	TC06001486.hg.1	0.0871372	0.126141	9.97e-12	TRUE	chr6	30071612	TRIM31	0.188879	1.27e-09	29640169	29648887	29648887	ZFP57	99.3045
cg01217984	TC07001218.hg.1	0.0737401	0.106917	1.07e-11	TRUE	chr7	27143235	HOXA2	0.155929	4.29e-10	27132612	27135625	27135625	HOXA1	76.7388
cg08355456	TC11000694.hg.1	0.0403352	0.0592316	1.91e-11	TRUE	chr11	67383691		0.358796	6.38e-09	67351066	67354131	67351066	GSTP1	99.9227
cg27634071	TC22000381.hg.1	-1.4037	1.79542	1.67e-14	TRUE	chr22	45809740	RIBC2/SMC1B	0.0943122	3.26e-12	45724167	45724192	45724167		77.5116
cg12516959	TC21000259.hg.1	0.0598525	0.0882639	2.3e-11	TRUE	chr21	47718080		0.295203	3.2e-13	47706251	47717665	47706251	YBEY	99.6909
cg23188684	TC11000694.hg.1	0.0396045	0.058466	2.41e-11	TRUE	chr11	67383651		0.368781	3.1e-09	67351066	67354131	67351066	GSTP1	99.9227
cg14942906	TC11000694.hg.1	0.0433521	0.0641613	2.7e-11	TRUE	chr11	67384040		0.330757	9.47e-09	67351066	67354131	67351066	GSTP1	99.9227
cg13196879	TC06001486.hg.1	0.108559	0.164782	8.03e-11	TRUE	chr6	30071427	TRIM31	0.151564	8.69e-09	29640169	29648887	29648887	ZFP57	99.3045
cg18180155	TC22000381.hg.1	-0.688957	1.04458	7.65e-11	TRUE	chr22	45809454	SMC1B/RIBC2	0.156934	4.32e-24	45724167	45724192	45724167		77.5116
cg26752657	TC01002788.hg.1	-0.534072	0.448611	3.18e-30	TRUE	chr1	75199075	CRYZ/TYW3	0.112505	6.31e-25	75171170	75199092	75199092	CRYZ	99.8454
cg26690034	TC01002788.hg.1	-0.526683	0.494207	6.65e-25	TRUE	chr1	75198963	CRYZ/TYW3	0.1065	7.7e-20	75171170	75199092	75199092	CRYZ	99.8454
cg02709834	TC01002788.hg.1	-0.491621	0.463949	1.18e-24	TRUE	chr1	75198841	CRYZ/TYW3	0.114272	7.27e-19	75171170	75199092	75199092	CRYZ	99.8454
cg00117651	TC22000875.hg.1	-0.460769	1.04806	1.25e-05	TRUE	chr22	45809523	SMC1B/RIBC2	0.015275	0.000662525	45739944	45809500	45809500	SMC1B	69.8609
cg07636688	TC22000381.hg.1	-0.45979	0.974565	2.81e-06	TRUE	chr22	45809402	SMC1B/RIBC2	0.172924	2.89e-20	45724167	45724192	45724167		77.5116
cg08066140	TC22000381.hg.1	-0.415231	0.926731	8.52e-06	TRUE	chr22	45809396	SMC1B/RIBC2	0.184661	1.2e-25	45724167	45724192	45724167		77.5116
cg07869795	TC22000381.hg.1	-0.413432	0.956651	1.74e-05	TRUE	chr22	45809375	SMC1B/RIBC2	0.185241	1.11e-28	45724167	45724192	45724167		77.5116
cg26855724	TC01002788.hg.1	-0.321832	0.252109	3.96e-34	TRUE	chr1	75198818	TYW3/CRYZ	0.183415	6.55e-26	75171170	75199092	75199092	CRYZ	99.8454
cg00739278	TC07001296.hg.1	-0.223274	0.492155	6.58e-06	TRUE	chr7	38351226		0.230159	0.000286789	38342349	38344378	38344378	TARP	96.8315
cg00739278	TC07002896.hg.1	-0.213772	0.478539	9.05e-06	TRUE	chr7	38351226		0.230159	0.000286789	38342349	38344378	38344378		96.8315
cg22884516	TC22000875.hg.1	-0.201953	0.328275	1.2e-09	TRUE	chr22	45809543	SMC1B/RIBC2	0.0404956	2.05e-10	45739944	45809500	45809500	SMC1B	69.8609
cg26690034	TC01004481.hg.1	-0.189431	0.280367	2.7e-11	TRUE	chr1	75198963	CRYZ/TYW3	0.1065	7.7e-20	75198862	75232360	75198862	TYW3	99.9227
cg00739278	TC07001298.hg.1	-0.188942	0.458663	4.19e-05	TRUE	chr7	38351226		0.230159	0.000286789	38388711	38389623	38389623	TRGV5	97.7589
cg15181598	TC07001296.hg.1	-0.188557	0.403299	3.44e-06	TRUE	chr7	38350921		0.257101	0.000111282	38342349	38344378	38344378	TARP	96.8315
cg26752657	TC01004481.hg.1	-0.185759	0.257391	1.23e-12	TRUE	chr1	75199075	CRYZ/TYW3	0.112505	6.31e-25	75198862	75232360	75198862	TYW3	99.9227
cg02709834	TC01004481.hg.1	-0.181404	0.262705	1.01e-11	TRUE	chr1	75198841	CRYZ/TYW3	0.114272	7.27e-19	75198862	75232360	75198862	TYW3	99.9227
cg15181598	TC07002896.hg.1	-0.174404	0.392494	1.01e-05	TRUE	chr7	38350921		0.257101	0.000111282	38342349	38344378	38344378		96.8315
cg26752657	TC01000772.hg.1	-0.154036	0.161145	1.39e-20	TRUE	chr1	75199075	CRYZ/TYW3	0.112505	6.31e-25	75198836	75232362	75198836	TYW3	99.7682
cg25335841	TC07001296.hg.1	-0.152071	0.325426	3.48e-06	TRUE	chr7	38351094		0.316691	0.000141231	38342349	38344378	38344378	TARP	96.8315
cg26690034	TC01000772.hg.1	-0.150411	0.176744	8.39e-17	TRUE	chr1	75198963	CRYZ/TYW3	0.1065	7.7e-20	75198836	75232362	75198836	TYW3	99.7682
cg02709834	TC01000772.hg.1	-0.149432	0.164901	9.5e-19	TRUE	chr1	75198841	CRYZ/TYW3	0.114272	7.27e-19	75198836	75232362	75198836	TYW3	99.7682
cg25335841	TC07002896.hg.1	-0.137576	0.316874	1.59e-05	TRUE	chr7	38351094		0.316691	0.000141231	38342349	38344378	38344378		96.8315
cg03464655	TC02002490.hg.1	-0.111034	0.181456	1.47e-09	TRUE	chr2	165811982	SLC38A11	0.158337	8.04e-09	165752696	165812035	165812035	SLC38A11	36.0124
cg26855724	TC01004481.hg.1	-0.106718	0.146151	6.8e-13	TRUE	chr1	75198818	TYW3/CRYZ	0.183415	6.55e-26	75198862	75232360	75198862	TYW3	99.9227
cg20703671	TC17000976.hg.1	-0.104738	0.215929	1.48e-06	TRUE	chr17	1396001	MYO1C	0.137644	6.26e-06	1421283	1466110	1466110	PITPNA	99.9227
cg05339727	TC02002490.hg.1	-0.101012	0.182157	3.98e-08	TRUE	chr2	165812079	SLC38A11	0.176962	1.12e-07	165752696	165812035	165812035	SLC38A11	36.0124
cg27634071	TC22000875.hg.1	-0.0994872	0.13092	8.27e-14	TRUE	chr22	45809740	RIBC2/SMC1B	0.0943122	3.26e-12	45739944	45809500	45809500	SMC1B	69.8609
cg27321949	TC04002425.hg.1	-0.0943546	0.192257	1.11e-06	TRUE	chr4	3516692	LRPAP1	0.213896	0.000188325	3514297	3520638	3520638		99.9227
cg22377040	TC06000328.hg.1	-0.0899871	0.235157	0.000139901	TRUE	chr6	30071412	TRIM31	0.0872615	3.12e-07	29909037	29913661	29909037	HLA-A	99.9227
cg04647918	TC11000694.hg.1	0.0380618	0.0581844	1.08e-10	TRUE	chr11	67383862		0.373634	6.58e-09	67351066	67354131	67351066	GSTP1	99.9227
cg00864171	TC11000694.hg.1	0.0527885	0.0819315	2.01e-10	TRUE	chr11	67383662		0.268653	1.37e-08	67351066	67354131	67351066	GSTP1	99.9227
cg00597076	TC17000976.hg.1	-0.0898511	0.17453	3.31e-07	TRUE	chr17	1395880	MYO1C	0.169662	2.84e-05	1421283	1466110	1466110	PITPNA	99.9227
cg26855724	TC01000772.hg.1	-0.087937	0.0915179	9e-21	TRUE	chr1	75198818	TYW3/CRYZ	0.183415	6.55e-26	75198836	75232362	75198836	TYW3	99.7682
cg18180155	TC22000875.hg.1	-0.0784306	0.0730002	2.93e-25	TRUE	chr22	45809454	SMC1B/RIBC2	0.156934	4.32e-24	45739944	45809500	45809500	SMC1B	69.8609
cg10661769	TC06001511.hg.1	0.0886944	0.140996	5.18e-10	TRUE	chr6	30881484	VARS2/GTF2H4	0.262943	2.33e-08	30766431	30798436	30798436	LINC00243	96.136
cg22795769	TC17000976.hg.1	-0.0770196	0.176415	1.43e-05	TRUE	chr17	1396123	MYO1C	0.163024	0.00132716	1421283	1466110	1466110	PITPNA	99.9227
cg26401028	TC04002425.hg.1	-0.0757976	0.156079	1.44e-06	TRUE	chr4	3516534	LRPAP1	0.243822	0.000115008	3514297	3520638	3520638		99.9227
cg10319053	TC07001218.hg.1	0.0371041	0.0594522	7.01e-10	TRUE	chr7	27143370	HOXA2	0.284827	5.19e-08	27132612	27135625	27135625	HOXA1	76.7388
cg07869795	TC22000875.hg.1	-0.0753424	0.0652438	1.17e-28	TRUE	chr22	45809375	SMC1B/RIBC2	0.185241	1.11e-28	45739944	45809500	45809500	SMC1B	69.8609
cg09269848	TC17000976.hg.1	-0.0738444	0.145663	4.95e-07	TRUE	chr17	1396074	MYO1C	0.204182	5.53e-05	1421283	1466110	1466110	PITPNA	99.9227
cg08066140	TC22000875.hg.1	-0.0691189	0.0638008	1.25e-25	TRUE	chr22	45809396	SMC1B/RIBC2	0.184661	1.2e-25	45739944	45809500	45809500	SMC1B	69.8609
cg07636688	TC22000875.hg.1	-0.0669299	0.0679312	1.05e-21	TRUE	chr22	45809402	SMC1B/RIBC2	0.172924	2.89e-20	45739944	45809500	45809500	SMC1B	69.8609
cg08378788	TC17000976.hg.1	-0.0659556	0.148332	9.95e-06	TRUE	chr17	1395864	MYO1C	0.197353	0.00051736	1421283	1466110	1466110	PITPNA	99.9227
cg24777351	TC02002490.hg.1	-0.0659299	0.128432	3.57e-07	TRUE	chr2	165811816	SLC38A11	0.221475	2.84e-06	165752696	165812035	165812035	SLC38A11	36.0124
cg04857395	TC04002425.hg.1	-0.0650699	0.106188	1.39e-09	TRUE	chr4	3516637	LRPAP1	0.373186	2.93e-07	3514297	3520638	3520638		99.9227
cg05742863	TC22000875.hg.1	-0.0645386	0.0573223	2.04e-27	TRUE	chr22	45809319	SMC1B/RIBC2	0.208953	1.17e-26	45739944	45809500	45809500	SMC1B	69.8609
cg01070760	TC18000113.hg.1	-0.0606886	0.0955993	3.63e-10	TRUE	chr18	23714009	PSMA8	0.197677	7.76e-09	23713816	23773319	23713816	PSMA8	4.71406
cg22027766	TC18000113.hg.1	-0.060683	0.0974353	7.59e-10	TRUE	chr18	23713928	PSMA8	0.193911	1.17e-09	23713816	23773319	23713816	PSMA8	4.71406
cg00815214	TC21000553.hg.1	-0.057241	0.127981	8.83e-06	TRUE	chr21	47717953		0.162872	1.91e-07	47581062	47604390	47604390	SPATC1L	86.7852
cg00815214	TC21000554.hg.1	-0.0536935	0.0936601	1.39e-08	TRUE	chr21	47717953		0.162872	1.91e-07	47608360	47648738	47648738	LSS	99.8454
cg03162994	TC18000113.hg.1	-0.050607	0.0830498	1.71e-09	TRUE	chr18	23713729	PSMA8	0.23686	1.26e-09	23713816	23773319	23713816	PSMA8	4.71406
cg15865827	TC18000113.hg.1	-0.0468209	0.0680276	1.18e-11	TRUE	chr18	23713838	PSMA8	0.286465	2.53e-12	23713816	23773319	23713816	PSMA8	4.71406
cg00699901	TC16000086.hg.1	-0.0466181	0.0823697	2.11e-08	TRUE	chr16	2908157	PRSS22	0.183203	4.27e-06	2867164	2871720	2867164	PRSS21	99.9227
cg00262344	TC18000113.hg.1	-0.04648	0.0792167	6.45e-09	TRUE	chr18	23713741	PSMA8	0.245366	4.13e-08	23713816	23773319	23713816	PSMA8	4.71406
cg00815214	TC21000555.hg.1	-0.0424155	0.0793328	1.17e-07	TRUE	chr21	47717953		0.162872	1.91e-07	47655047	47706211	47706211	MCM3AP	99.9227
cg02256969	TC16000086.hg.1	-0.0380726	0.0813453	3.36e-06	TRUE	chr16	2908245	PRSS22	0.184603	0.000158454	2867164	2871720	2867164	PRSS21	99.9227
cg18345369	TC16000086.hg.1	-0.0361987	0.0606348	3.55e-09	TRUE	chr16	2907859	PRSS22	0.242987	1.95e-07	2867164	2871720	2867164	PRSS21	99.9227
cg12516959	TC21000554.hg.1	-0.0357977	0.0496833	1.33e-12	TRUE	chr21	47718080		0.295203	3.2e-13	47608360	47648738	47648738	LSS	99.8454
cg00944388	TC16000086.hg.1	-0.0351207	0.0618453	1.89e-08	TRUE	chr16	2907695	PRSS22	0.228883	6.46e-07	2867164	2871720	2867164	PRSS21	99.9227
cg27620871	TC16000086.hg.1	-0.0350972	0.0675749	2.61e-07	TRUE	chr16	2908219	PRSS22	0.230076	3.79e-05	2867164	2871720	2867164	PRSS21	99.9227
cg13196879	TC06000323.hg.1	0.0969253	0.155643	7.62e-10	TRUE	chr6	30071427	TRIM31	0.151564	8.69e-09	29690552	29706966	29690552	HLA-F	99.9227
cg01217984	TC07000165.hg.1	0.113236	0.184638	1.35e-09	TRUE	chr7	27143235	HOXA2	0.155929	4.29e-10	27135266	27139877	27135266	HOTAIRM1	99.9227
cg00445443	TC07001218.hg.1	0.0425868	0.0704722	2.31e-09	TRUE	chr7	27143478	HOXA2	0.236298	2.23e-07	27132612	27135625	27135625	HOXA1	76.7388
cg10319053	TC07000165.hg.1	0.0597224	0.102368	7.82e-09	TRUE	chr7	27143370	HOXA2	0.284827	5.19e-08	27135266	27139877	27135266	HOTAIRM1	99.9227
cg13436843	TC06001486.hg.1	0.0684069	0.118941	1.26e-08	TRUE	chr6	30071601	TRIM31	0.204259	1.85e-07	29640169	29648887	29648887	ZFP57	99.3045
cg00445443	TC07000165.hg.1	0.067881	0.121367	3.05e-08	TRUE	chr7	27143478	HOXA2	0.236298	2.23e-07	27135266	27139877	27135266	HOTAIRM1	99.9227
cg09735274	TC06000323.hg.1	0.0664916	0.120022	4.09e-08	TRUE	chr6	30071612	TRIM31	0.188879	1.27e-09	29690552	29706966	29690552	HLA-F	99.9227
cg13436843	TC06000323.hg.1	0.0614486	0.112247	5.86e-08	TRUE	chr6	30071601	TRIM31	0.204259	1.85e-07	29690552	29706966	29690552	HLA-F	99.9227
cg24312520	TC17001519.hg.1	-0.0329718	0.0774247	2.3e-05	TRUE	chr17	40489584	STAT3	0.314806	0.000443214	40004770	40021684	40021684	KLHL11	99.7682
cg04027736	TC07001218.hg.1	0.0330402	0.0615954	1.06e-07	TRUE	chr7	27143403	HOXA2	0.27955	6.91e-05	27132612	27135625	27135625	HOXA1	76.7388
cg13196879	TC06001499.hg.1	0.0587683	0.110043	1.21e-07	TRUE	chr6	30071427	TRIM31	0.151564	8.69e-09	30152232	30181271	30181271	TRIM26	99.9227
cg27123071	TC06000323.hg.1	0.103055	0.194737	1.56e-07	TRUE	chr6	30071572	TRIM31	0.121222	3.4e-06	29690552	29706966	29690552	HLA-F	99.9227
cg23206851	TC07001218.hg.1	0.0479215	0.0919039	2.35e-07	TRUE	chr7	27143046	HOXA2	0.17692	1.83e-05	27132612	27135625	27135625	HOXA1	76.7388
cg09735274	TC06001499.hg.1	0.043072	0.084583	4.41e-07	TRUE	chr6	30071612	TRIM31	0.188879	1.27e-09	30152232	30181271	30181271	TRIM26	99.9227
cg22377040	TC06001499.hg.1	0.109636	0.215798	4.68e-07	TRUE	chr6	30071412	TRIM31	0.0872615	3.12e-07	30152232	30181271	30181271	TRIM26	99.9227
cg01217984	TC07002209.hg.1	0.174028	0.345606	5.88e-07	TRUE	chr7	27143235	HOXA2	0.155929	4.29e-10	27135713	27139877	27135713	HOTAIRM1	81.4529
cg13436843	TC06001499.hg.1	0.0394783	0.0791189	7.41e-07	TRUE	chr6	30071601	TRIM31	0.204259	1.85e-07	30152232	30181271	30181271	TRIM26	99.9227
cg27123071	TC06001486.hg.1	0.100206	0.207309	1.6e-06	TRUE	chr6	30071572	TRIM31	0.121222	3.4e-06	29640169	29648887	29648887	ZFP57	99.3045
cg22377040	TC06000323.hg.1	0.148382	0.307555	1.68e-06	TRUE	chr6	30071412	TRIM31	0.0872615	3.12e-07	29690552	29706966	29690552	HLA-F	99.9227
cg14942906	TC11000691.hg.1	0.0202244	0.0427312	2.61e-06	TRUE	chr11	67384040		0.330757	9.47e-09	67195935	67202879	67195935	RPS6KB2	99.9227
cg19432993	TC07001218.hg.1	0.032595	0.0691339	2.85e-06	TRUE	chr7	27143287	HOXA2	0.24677	0.000217671	27132612	27135625	27135625	HOXA1	76.7388
cg06166490	TC07001218.hg.1	0.0336058	0.0722222	3.82e-06	TRUE	chr7	27143334	HOXA2	0.242381	0.000135693	27132612	27135625	27135625	HOXA1	76.7388
cg04027736	TC07000165.hg.1	0.0492657	0.106212	4.09e-06	TRUE	chr7	27143403	HOXA2	0.27955	6.91e-05	27135266	27139877	27135266	HOTAIRM1	99.9227
cg02225599	TC07000165.hg.1	0.0423687	0.0913679	4.12e-06	TRUE	chr7	27143252	HOXA2	0.328257	0.000283807	27135266	27139877	27135266	HOTAIRM1	99.9227
cg04647918	TC11000691.hg.1	0.0178922	0.0387098	4.42e-06	TRUE	chr11	67383862		0.373634	6.58e-09	67195935	67202879	67195935	RPS6KB2	99.9227
cg06769202	TC07001218.hg.1	0.0625572	0.1357	4.68e-06	TRUE	chr7	27142535	HOXA2	0.124772	0.000848729	27132612	27135625	27135625	HOXA1	76.7388
cg00445443	TC07002209.hg.1	0.104456	0.226891	4.82e-06	TRUE	chr7	27143478	HOXA2	0.236298	2.23e-07	27135713	27139877	27135713	HOTAIRM1	81.4529
cg10319053	TC07002209.hg.1	0.0880879	0.191695	5.01e-06	TRUE	chr7	27143370	HOXA2	0.284827	5.19e-08	27135713	27139877	27135713	HOTAIRM1	81.4529
cg19382642	TC06000323.hg.1	0.136497	0.297311	5.11e-06	TRUE	chr6	30071496	TRIM31	0.0801905	0.00109885	29690552	29706966	29690552	HLA-F	99.9227
cg22377040	TC06001486.hg.1	0.149422	0.326972	5.64e-06	TRUE	chr6	30071412	TRIM31	0.0872615	3.12e-07	29640169	29648887	29648887	ZFP57	99.3045
cg02225599	TC07001218.hg.1	0.0241519	0.0532481	6.61e-06	TRUE	chr7	27143252	HOXA2	0.328257	0.000283807	27132612	27135625	27135625	HOXA1	76.7388
cg00290607	TC11000691.hg.1	0.0138819	0.0312507	1.01e-05	TRUE	chr11	67383545		0.451021	1.71e-10	67195935	67202879	67195935	RPS6KB2	99.9227
cg27123071	TC06001499.hg.1	0.0602954	0.137572	1.33e-05	TRUE	chr6	30071572	TRIM31	0.121222	3.4e-06	30152232	30181271	30181271	TRIM26	99.9227
cg00354641	TC06001499.hg.1	0.0505886	0.115902	1.44e-05	TRUE	chr6	30071503	TRIM31	0.13573	0.000248288	30152232	30181271	30181271	TRIM26	99.9227
cg05921905	TC07001218.hg.1	0.0556871	0.12777	1.48e-05	TRUE	chr7	27142527	HOXA2	0.133159	0.00132638	27132612	27135625	27135625	HOXA1	76.7388
cg00354641	TC06001486.hg.1	0.0762017	0.175104	1.52e-05	TRUE	chr6	30071503	TRIM31	0.13573	0.000248288	29640169	29648887	29648887	ZFP57	99.3045
cg14500267	TC11000691.hg.1	0.0203087	0.0468353	1.63e-05	TRUE	chr11	67383377		0.299988	9.88e-09	67195935	67202879	67195935	RPS6KB2	99.9227
cg24690094	TC11000691.hg.1	0.0121768	0.028258	1.84e-05	TRUE	chr11	67383802		0.494351	3.18e-10	67195935	67202879	67195935	RPS6KB2	99.9227
cg23642250	TC06001486.hg.1	0.135523	0.319966	2.54e-05	TRUE	chr6	30071394	TRIM31	0.085108	0.00081933	29640169	29648887	29648887	ZFP57	99.3045
cg00815214	TC21000259.hg.1	0.0703611	0.167333	2.9e-05	TRUE	chr21	47717953		0.162872	1.91e-07	47706251	47717665	47706251	YBEY	99.6909
cg21846177	TC20000191.hg.1	0.0315141	0.0752236	3.11e-05	TRUE	chr20	30073576	NCRNA00028	0.261263	0.000861786	30102231	30157370	30102231	HM13;MCTS2P	99.9227
cg00354641	TC06000323.hg.1	0.0689364	0.165093	3.3e-05	TRUE	chr6	30071503	TRIM31	0.13573	0.000248288	29690552	29706966	29690552	HLA-F	99.9227
cg23642250	TC06001487.hg.1	0.0796439	0.193167	4.13e-05	TRUE	chr6	30071394	TRIM31	0.085108	0.00081933	29694378	29716826	29716826	HLA-F-AS1	99.8454
cg10661769	TC06003579.hg.1	0.0555699	0.134785	4.13e-05	TRUE	chr6	30881484	VARS2/GTF2H4	0.262943	2.33e-08	30766431	30798436	30798436	LINC00243	96.9088
cg00649377	TC06003588.hg.1	0.0724171	0.176276	4.39e-05	TRUE	chr6	30881728	VARS2/GTF2H4	0.206542	0.00205976	31349688	31350115	31350115		99.8454
cg06166490	TC07000165.hg.1	0.0510251	0.124356	4.49e-05	TRUE	chr7	27143334	HOXA2	0.242381	0.000135693	27135266	27139877	27135266	HOTAIRM1	99.9227
cg19598584	TC07001218.hg.1	0.0359245	0.09123	8.93e-05	TRUE	chr7	27142810	HOXA2	0.193219	0.00146233	27132612	27135625	27135625	HOXA1	76.7388
cg15537254	TC20000191.hg.1	0.0382493	0.0981641	0.00010569	TRUE	chr20	30073399	NCRNA00028	0.22468	0.00233973	30102231	30157370	30102231	HM13;MCTS2P	99.9227
cg15857661	TC10000763.hg.1	0.047745	0.123046	0.000112852	TRUE	chr10	104196243	MIR146B	0.177205	0.00222164	104474297	104498951	104474297	SFXN2	99.1499
cg04650322	TC07002743.hg.1	0.100545	0.260111	0.00011978	TRUE	chr7	119499		0.20489	0.00166563	490270	502281	502281		99.5363
cg21452411	TC16000086.hg.1	-0.0315466	0.0556509	2e-08	TRUE	chr16	2908211	PRSS22	0.264171	4.69e-06	2867164	2871720	2867164	PRSS21	99.9227
cg07516511	TC16000086.hg.1	-0.0256948	0.0438337	6.66e-09	TRUE	chr16	2907819	PRSS22	0.334618	3.46e-07	2867164	2871720	2867164	PRSS21	99.9227
cg12516959	TC21000260.hg.1	-0.0247468	0.058465	2.57e-05	TRUE	chr21	47718080		0.295203	3.2e-13	47744036	47865682	47744036	PCNT	99.9227
cg12516959	TC21000555.hg.1	-0.0201309	0.0427205	2.88e-06	TRUE	chr21	47718080		0.295203	3.2e-13	47655047	47706211	47706211	MCM3AP	99.9227
cg23188684	TC11003220.hg.1	-0.0103421	0.0246781	3.09e-05	TRUE	chr11	67383651		0.368781	3.1e-09	67380124	67383718	67383718	DOC2GP	5.02318
cg00290607	TC11003220.hg.1	-0.00905721	0.0197295	5.12e-06	TRUE	chr11	67383545		0.451021	1.71e-10	67380124	67383718	67383718	DOC2GP	5.02318
cg24690094	TC11003220.hg.1	-0.00750931	0.0178643	2.92e-05	TRUE	chr11	67383802		0.494351	3.18e-10	67380124	67383718	67383718	DOC2GP	5.02318

## Sheet: Supplemental Table 10
Supplemental Table 10 A Look up the suggestive DMP in the EWAS catalogue and EWAS Atlas database
CpG	Location	Chr	Pos	Gene	Type	Beta	SE	P	Details	StudyID	Author	Consortium	PMID	Date	Trait	EFO	Analysis	Source	Outcome	Exposure	Covariates	Outcome_Units	Exposure_Units	Methylation_Array	Tissue	Further_Details	N	N_Cohorts	Age	Sex	Ancestry
cg09216236	chr1:65719627	1	65719627	-	North shore	NA	NA	2.72e-08	-	26857698_primary_sjogrens_syndrome_whole_blood	Imgenberg-Kreuz J	NA	26857698	2016-11-01	Primary Sjogrens syndrome	EFO_0000699	Whole blood	Table S1	DNA methylation	Primary Sjogrens syndrome	Age, sex, cell composition	Beta values	NA	Illumina HumanMethylation450	Whole blood	NA	500	1	NA	Both	European
cg14166948	chr1:1099563	1	1099563	-	Island	NA	NA	5.98e-06	-	26500701_sex_kora_f4	Singmann P	NA	26500701	2015-10-19	Sex	EFO_0001271	KORA F4	Additional file 2	DNA methylation	Sex	Age, smoking, alcohol consumption, body mass index, triglycerides, total leucocytes, high-density lipoprotein, low-density lipoprotein, physical activity, diabetes, myocardial infarction, cell composition, batch	Beta values	NA	Illumina HumanMethylation450	Whole blood	NA	1799	1	Adults	Both	European
cg06918898	chr2:208576002	2	208576002	CCNYL1	Island	0.01093	0.0016	6.04e-12	-	23334450_rheumatoid_arthritis	Liu Y	NA	23334450	2013-01-20	Rheumatoid arthritis	EFO_0000685	NA	Table S3	DNA methylation	Rheumatoid arthritis	Age, sex, smoking, cell composition	Beta values	NA	Illumina HumanMethylation450	Whole blood	NA	691	1	Adults	Both	European
cg07730360	chr3:128845626	3	128845626	-	Open sea	-0.000302	7.5e-05	6.14e-05	-	27717397_gestational_age_last_menstrual_periodestimated_gestational_age	Bohlin J	NA	27717397	2016-10-07	Gestational age	EFO_0005112	Last menstrual period-estimated gestational age	Table S2	DNA methylation	Gestational age	Offspring sex, maternal age, maternal smoking, study design, caesarean section, cell composition	Beta values	days	Illumina HumanMethylation450	Cord blood	NA	1068	1	Infants	Both	European
cg07730360	chr3:128845626	3	128845626	-	Open sea	0.0237	0.00406	6.94e-09	-	28095459_body_mass_index_framingham_heart_study_batch_2	Mendelson MM	NA	28095459	2017-01-17	Body mass index	EFO_0004340	Framingham Heart Study Batch 2	Table S1	DNA methylation	Body mass index	Age, sex, batch	NA	kg/m2	Illumina HumanMethylation450	Whole blood	DNA methylation was inverse normally rank transformed	1935	1	Geriatrics	Both	European
cg07730360	chr3:128845626	3	128845626	-	Open sea	NA	NA	3.32e-10	-	28095459_body_mass_index_metaanalysis	Mendelson MM	NA	28095459	2017-01-17	Body mass index	EFO_0004340	Meta-analysis	Table S1	DNA methylation	Body mass index	Age, sex, cell composition, batch	Beta values	kg/m2	Illumina HumanMethylation450	Whole blood	Weighted Z-test meta-analysis	3743	4	Geriatrics	Both	European
cg07730360	chr3:128845626	3	128845626	-	Open sea	-0.000203	3.7e-05	3.08e-08	-	28213390_serum_highdensity_lipoprotein_cholesterol_discovery	Hedman AK	NA	28213390	2017-02-17	Serum high-density lipoprotein cholesterol	EFO_0004612, CHEBI_47775	Discovery	Table S4	DNA methylation	Serum high-density lipoprotein cholesterol	Age, sex, cell composition, batch	Beta values	mg/dl	Illumina HumanMethylation450	Whole blood	NA	2306	2	Geriatrics	Both	Unclear
cg07730360	chr3:128845626	3	128845626	-	Open sea	-0.000176	3.2e-05	4.84e-08	-	28213390_serum_highdensity_lipoprotein_cholesterol_discovery_and_replication	Hedman AK	NA	28213390	2017-02-17	Serum high-density lipoprotein cholesterol	EFO_0004612, CHEBI_47775	Discovery and replication	Table S4	DNA methylation	Serum high-density lipoprotein cholesterol	Age, sex, cell composition, batch	Beta values	mg/dl	Illumina HumanMethylation450	Whole blood	Inverse variance weighted fixed-effect meta-analysis	3889	4	Adults	Both	Unclear
cg07730360	chr3:128845626	3	128845626	-	Open sea	-0.011	0.0019	2.91e-09	-	28194238_highdensity_lipoprotein_cholesterol_discovery_and_replication	Braun KVE	NA	28194238	2016-06-16	High-density lipoprotein cholesterol	EFO_0004612, CHEBI_47775	Discovery and replication	Table S1	DNA methylation	High-density lipoprotein cholesterol	Age, sex, smoking, cell composition, batch	Beta values	mmol/l	Illumina HumanMethylation450	Whole blood	NA	1485	2	Adults	Both	Unclear
cg07730360	chr3:128845626	3	128845626	-	Open sea	NA	NA	1.42e-13	-	26500701_sex_kora_f4	Singmann P	NA	26500701	2015-10-19	Sex	EFO_0001271	KORA F4	Additional file 2	DNA methylation	Sex	Age, smoking, alcohol consumption, body mass index, triglycerides, total leucocytes, high-density lipoprotein, low-density lipoprotein, physical activity, diabetes, myocardial infarction, cell composition, batch	Beta values	NA	Illumina HumanMethylation450	Whole blood	NA	1799	1	Adults	Both	European
cg07730360	chr3:128845626	3	128845626	-	Open sea	NA	NA	8.82e-05	-	26500701_sex_kora_f3	Singmann P	NA	26500701	2015-10-19	Sex	EFO_0001271	KORA F3	Additional file 2	DNA methylation	Sex	Age, smoking, alcohol consumption, body mass index, triglycerides, total leucocytes, high-density lipoprotein, low-density lipoprotein, physical activity, diabetes, myocardial infarction, cell composition, batch	Beta values	NA	Illumina HumanMethylation450	Whole blood	NA	500	1	Adults	Both	European
cg10825234	chr4:1041061	4	1041061	-	North shelf	NA	NA	1.98e-08	-	26500701_sex_kora_f4	Singmann P	NA	26500701	2015-10-19	Sex	EFO_0001271	KORA F4	Additional file 2	DNA methylation	Sex	Age, smoking, alcohol consumption, body mass index, triglycerides, total leucocytes, high-density lipoprotein, low-density lipoprotein, physical activity, diabetes, myocardial infarction, cell composition, batch	Beta values	NA	Illumina HumanMethylation450	Whole blood	NA	1799	1	Adults	Both	European
cg26397250	chr4:642765	4	642765	PDE6B	North shelf	NA	NA	1.64e-13	-	26500701_sex_kora_f4	Singmann P	NA	26500701	2015-10-19	Sex	EFO_0001271	KORA F4	Additional file 2	DNA methylation	Sex	Age, smoking, alcohol consumption, body mass index, triglycerides, total leucocytes, high-density lipoprotein, low-density lipoprotein, physical activity, diabetes, myocardial infarction, cell composition, batch	Beta values	NA	Illumina HumanMethylation450	Whole blood	NA	1799	1	Adults	Both	European
cg26397250	chr4:642765	4	642765	PDE6B	North shelf	NA	NA	2.74e-06	-	26500701_sex_kora_f3	Singmann P	NA	26500701	2015-10-19	Sex	EFO_0001271	KORA F3	Additional file 2	DNA methylation	Sex	Age, smoking, alcohol consumption, body mass index, triglycerides, total leucocytes, high-density lipoprotein, low-density lipoprotein, physical activity, diabetes, myocardial infarction, cell composition, batch	Beta values	NA	Illumina HumanMethylation450	Whole blood	NA	500	1	Adults	Both	European
cg26632494	chr5:64920945	5	64920945	C5orf44;TRIM23	South shore	0.01582	0.0025	1.32e-10	-	23334450_rheumatoid_arthritis	Liu Y	NA	23334450	2013-01-20	Rheumatoid arthritis	EFO_0000685	NA	Table S3	DNA methylation	Rheumatoid arthritis	Age, sex, smoking, cell composition	Beta values	NA	Illumina HumanMethylation450	Whole blood	NA	691	1	Adults	Both	European
cg00955808	chr6:21754525	6	21754525	FLJ22536	Open sea	-0.000703	0.00015	2.94e-06	-	27717397_gestational_age_ultrasoundestimated_gestational_age	Bohlin J	NA	27717397	2016-10-07	Gestational age	EFO_0005112	Ultrasound-estimated gestational age	Table S1	DNA methylation	Gestational age	Offspring sex, maternal age, maternal smoking, study design, caesarean section, cell composition	Beta values	days	Illumina HumanMethylation450	Cord blood	NA	1068	1	Infants	Both	European
cg00955808	chr6:21754525	6	21754525	FLJ22536	Open sea	-0.001023	0.000156	7.61e-11	-	27717397_gestational_age_last_menstrual_periodestimated_gestational_age	Bohlin J	NA	27717397	2016-10-07	Gestational age	EFO_0005112	Last menstrual period-estimated gestational age	Table S2	DNA methylation	Gestational age	Offspring sex, maternal age, maternal smoking, study design, caesarean section, cell composition	Beta values	days	Illumina HumanMethylation450	Cord blood	NA	1068	1	Infants	Both	European
cg02525705	chr6:32145146	6	32145146	RNF5P1;RNF5;AGPAT1	Open sea	0.00899	0.002222	5.2e-05	-	26731791_air_pollution_exposure_28day_trailing_average_particle_matter_concentration	Panni T	NA	26731791	2016-07-01	Air pollution exposure	EFO_0008255	28-day trailing average particle matter concentration	Additional file 1	DNA methylation	Air pollution exposure	Age, sex, smoking, income, alcohol consumption, body mass index, cell composition, batch	Beta values	mug/m3	Illumina HumanMethylation450	Whole blood	Regression coefficients per 10-muy/m3 increase in paricle matter polution	2956	3	Adults	Both	European
cg07056962	chr6:99962757	6	99962757	USP45	North shore	0.01193	0.0022	4.01e-08	-	23334450_rheumatoid_arthritis	Liu Y	NA	23334450	2013-01-20	Rheumatoid arthritis	EFO_0000685	NA	Table S3	DNA methylation	Rheumatoid arthritis	Age, sex, smoking, cell composition	Beta values	NA	Illumina HumanMethylation450	Whole blood	NA	691	1	Adults	Both	European
cg12639781	chr10:180504	10	180504	ZMYND11	North shore	0.00755	0.0011	6.51e-13	-	23334450_rheumatoid_arthritis	Liu Y	NA	23334450	2013-01-20	Rheumatoid arthritis	EFO_0000685	NA	Table S3	DNA methylation	Rheumatoid arthritis	Age, sex, smoking, cell composition	Beta values	NA	Illumina HumanMethylation450	Whole blood	NA	691	1	Adults	Both	European
cg24949488	chr10:98064362	10	98064362	DNTT	Open sea	-0.000647	0.000103	4.89e-10	-	27717397_gestational_age_ultrasoundestimated_gestational_age	Bohlin J	NA	27717397	2016-10-07	Gestational age	EFO_0005112	Ultrasound-estimated gestational age	Table S1	DNA methylation	Gestational age	Offspring sex, maternal age, maternal smoking, study design, caesarean section, cell composition	Beta values	days	Illumina HumanMethylation450	Cord blood	NA	1068	1	Infants	Both	European
cg24949488	chr10:98064362	10	98064362	DNTT	Open sea	NA	NA	3.45e-05	-	26500701_sex_kora_f4	Singmann P	NA	26500701	2015-10-19	Sex	EFO_0001271	KORA F4	Additional file 2	DNA methylation	Sex	Age, smoking, alcohol consumption, body mass index, triglycerides, total leucocytes, high-density lipoprotein, low-density lipoprotein, physical activity, diabetes, myocardial infarction, cell composition, batch	Beta values	NA	Illumina HumanMethylation450	Whole blood	NA	1799	1	Adults	Both	European
cg21254083	chr11:119598909	11	119598909	PVRL1	Island	0.01657	0.0018	5.2e-20	-	23334450_rheumatoid_arthritis	Liu Y	NA	23334450	2013-01-20	Rheumatoid arthritis	EFO_0000685	NA	Table S3	DNA methylation	Rheumatoid arthritis	Age, sex, smoking, cell composition	Beta values	NA	Illumina HumanMethylation450	Whole blood	NA	691	1	Adults	Both	European
cg09400092	chr14:38677295	14	38677295	SSTR1	Island	-0.00471	0.001205	9.32e-05	-	26731791_air_pollution_exposure_28day_trailing_average_particle_matter_concentration	Panni T	NA	26731791	2016-07-01	Air pollution exposure	EFO_0008255	28-day trailing average particle matter concentration	Additional file 1	DNA methylation	Air pollution exposure	Age, sex, smoking, income, alcohol consumption, body mass index, cell composition, batch	Beta values	mug/m3	Illumina HumanMethylation450	Whole blood	Regression coefficients per 10-muy/m3 increase in paricle matter polution	2956	3	Adults	Both	European
cg17063840	chr15:40649930	15	40649930	DISP2	North shore	NA	NA	5.51e-15	-	26500701_sex_kora_f4	Singmann P	NA	26500701	2015-10-19	Sex	EFO_0001271	KORA F4	Additional file 2	DNA methylation	Sex	Age, smoking, alcohol consumption, body mass index, triglycerides, total leucocytes, high-density lipoprotein, low-density lipoprotein, physical activity, diabetes, myocardial infarction, cell composition, batch	Beta values	NA	Illumina HumanMethylation450	Whole blood	NA	1799	1	Adults	Both	European
cg17063840	chr15:40649930	15	40649930	DISP2	North shore	NA	NA	1.15e-09	-	26500701_sex_kora_f3	Singmann P	NA	26500701	2015-10-19	Sex	EFO_0001271	KORA F3	Additional file 2	DNA methylation	Sex	Age, smoking, alcohol consumption, body mass index, triglycerides, total leucocytes, high-density lipoprotein, low-density lipoprotein, physical activity, diabetes, myocardial infarction, cell composition, batch	Beta values	NA	Illumina HumanMethylation450	Whole blood	NA	500	1	Adults	Both	European
cg17063840	chr15:40649930	15	40649930	DISP2	North shore	NA	NA	6.98e-06	-	26500701_sex_metaanalysis	Singmann P	NA	26500701	2015-10-19	Sex	EFO_0001271	Meta-analysis	Additional file 2	DNA methylation	Sex	Age, smoking, alcohol consumption, body mass index, triglycerides, total leucocytes, high-density lipoprotein, low-density lipoprotein, physical activity, diabetes, myocardial infarction, cell composition, batch	Beta values	NA	Illumina HumanMethylation450	Whole blood	NA	1999	3	Adults	Both	European
cg04442638	chr17:73873823	17	73873823	TRIM47	Island	-0.000636	0.000116	4.96e-08	-	27717397_gestational_age_ultrasoundestimated_gestational_age	Bohlin J	NA	27717397	2016-10-07	Gestational age	EFO_0005112	Ultrasound-estimated gestational age	Table S1	DNA methylation	Gestational age	Offspring sex, maternal age, maternal smoking, study design, caesarean section, cell composition	Beta values	days	Illumina HumanMethylation450	Cord blood	NA	1068	1	Infants	Both	European
cg04442638	chr17:73873823	17	73873823	TRIM47	Island	-0.000725	0.000103	2.87e-12	-	27717397_gestational_age_last_menstrual_periodestimated_gestational_age	Bohlin J	NA	27717397	2016-10-07	Gestational age	EFO_0005112	Last menstrual period-estimated gestational age	Table S2	DNA methylation	Gestational age	Offspring sex, maternal age, maternal smoking, study design, caesarean section, cell composition	Beta values	days	Illumina HumanMethylation450	Cord blood	NA	1068	1	Infants	Both	European
cg04442638	chr17:73873823	17	73873823	TRIM47	Island	-9.2e-05	2.2e-05	4.27e-05	-	27843151_alcohol_consumption_per_day_european_ancestry	Liu C	CHARGE+	27843151	2016-12-15	Alcohol consumption per day	EFO_0007878, EFO_0004329	European ancestry	Table S5	DNA methylation	Alcohol consumption per day	Age, sex, body mass index, cell composition, batch	Beta values	g der day	Illumina HumanMethylation450	Whole blood	NA	9643	10	Adults	Both	European
cg07207652	chr17:45798257	17	45798257	-	Open sea	0.000638	0.000128	7.38e-07	-	27717397_gestational_age_ultrasoundestimated_gestational_age	Bohlin J	NA	27717397	2016-10-07	Gestational age	EFO_0005112	Ultrasound-estimated gestational age	Table S1	DNA methylation	Gestational age	Offspring sex, maternal age, maternal smoking, study design, caesarean section, cell composition	Beta values	days	Illumina HumanMethylation450	Cord blood	NA	1068	1	Infants	Both	European
cg07207652	chr17:45798257	17	45798257	-	Open sea	0.000565	0.000127	8.95e-06	-	27717397_gestational_age_last_menstrual_periodestimated_gestational_age	Bohlin J	NA	27717397	2016-10-07	Gestational age	EFO_0005112	Last menstrual period-estimated gestational age	Table S2	DNA methylation	Gestational age	Offspring sex, maternal age, maternal smoking, study design, caesarean section, cell composition	Beta values	days	Illumina HumanMethylation450	Cord blood	NA	1068	1	Infants	Both	European
cg15963326	chr19:50037085	19	50037085	RCN3	Island	0.01641	0.003	7.2e-08	-	23334450_rheumatoid_arthritis	Liu Y	NA	23334450	2013-01-20	Rheumatoid arthritis	EFO_0000685	NA	Table S3	DNA methylation	Rheumatoid arthritis	Age, sex, smoking, cell composition	Beta values	NA	Illumina HumanMethylation450	Whole blood	NA	691	1	Adults	Both	European
cg07056962	chr6:99962757	6	99962757	USP45	North shore	-0.00027	6.7e-05	5.8e-05	NA	23177740_Battram-T_age_ewas_catalog_re-analysis_of_geo_data__geo_accession_id_is_gse40279	Battram T	GEO	23177740	2020-09-15	Age	EFO_0000246	EWAS Catalog re-analysis of GEO data. GEO accession ID is GSE40279	NA	DNA methylation	Age	Batch effects, cell composition (reference free)	Beta Values	Years	Illumina HumanMethylation450	Whole blood	NA	656	1	Adults	Both	Unclear
cg07730360	chr3:128845626	3	128845626	-	Open sea	-0.00043	9.7e-05	9e-06	NA	23177740_Battram-T_age_ewas_catalog_re-analysis_of_geo_data__geo_accession_id_is_gse40279	Battram T	GEO	23177740	2020-09-15	Age	EFO_0000246	EWAS Catalog re-analysis of GEO data. GEO accession ID is GSE40279	NA	DNA methylation	Age	Batch effects, cell composition (reference free)	Beta Values	Years	Illumina HumanMethylation450	Whole blood	NA	656	1	Adults	Both	Unclear
cg21984532	chr7:130789927	7	130789927	FLJ43663	North shore	-0.0017	0.00031	5.9e-08	NA	23177740_Battram-T_age_ewas_catalog_re-analysis_of_geo_data__geo_accession_id_is_gse40279	Battram T	GEO	23177740	2020-09-15	Age	EFO_0000246	EWAS Catalog re-analysis of GEO data. GEO accession ID is GSE40279	NA	DNA methylation	Age	Batch effects, cell composition (reference free)	Beta Values	Years	Illumina HumanMethylation450	Whole blood	NA	656	1	Adults	Both	Unclear
cg07730360	chr3:128845626	3	128845626	-	Open sea	-0.0039	0.001	5e-05	NA	31536415_Sikdar-S_prenatal_smoke_exposure_inverse_varience-weighted_fixed-effects_meta-analysis	Sikdar S	PACE	31536415	2019-09-19	Prenatal smoke exposure	EFO_0009115, EFO_0008361, EFO_0006527, EFO_0004318	Inverse varience-weighted fixed-effects meta-analysis	Table S1	DNA methylation	Prenatal smoke exposure	Maternal age, socioeconomic position, cell composition (reference based), batch effects	Beta Values	NA	Illumina HumanMethylation450	Cord blood, whole blood	NA	5648	9	Infants	Both	European, African, Unclear
cg22506548	chr1:2996949	1	2996949	PRDM16	North shore	-0.00867	0.00113	1.4e-14	NA	31536415_Sikdar-S_smoking_random_effects_meta-analysis	Sikdar S	CHARGE	31536415	2019-09-19	Smoking	EFO_0009115, EFO_0006527, EFO_0004318	random effects meta-analysis	Table S2	DNA methylation	Smoking	Age, sex, cell composition (reference based), batch effects	Beta Values	NA	Illumina HumanMethylation450	Whole blood, CD4+ T cells, CD14+ monocytes	NA	15907	16	Adults	Both	European, African, Other
cg07056962	chr6:99962757	6	99962757	USP45	North shore	-0.0133	0.0034	7.3e-05	NA	31230546_Kazmi-N_preeclampsia_meta_analysis_unadjusted_model	Kazmi N	PACE	31230546	2019-06-24	Preeclampsia	EFO_0000668	Meta analysis unadjusted model	Table S5	DNA methylation	Preeclampsia	Cell composition (reference based), batch effects, age, smoking, parity, diabetes, body mass index, sex	Beta Values	NA	Illumina HumanMethylation450	Cord blood	NA	3460	6	Infants	Both	Unclear
cg07730360	chr3:128845626	3	128845626	-	Open sea	1.4	0.35	5e-05	4740	31197173_Liu-J_fasting_insulin_base	Liu J	Rotterdam Study III-1, Rotterdam Study II-3 and Rotterdam Study III-2, Netherlands Twin Register, UK adult Twin registry	31197173	2013-06-19	fasting insulin	EFO_0004466	Base	Supplementary Data 1	DNA methylation	fasting insulin	Age, sex, smoking, cell composition (reference based), batch effects	Beta Values	log pmol/L	Illumina HumanMethylation450	whole blood	NA	4808	4	Adults	Both	European
cg07730360	chr3:128845626	3	128845626	-	Open sea	NA	NA	3.5e-06	NA	31789449_Dugue-P-A_alcohol_consumption_previous_week_consumption_discovery	Dugue P-A	Melbourne Collaborative Cohort Study	31789449	2019-11-04	Alcohol consumption	EFO_0004329, EFO_0007878	Previous week consumption discovery	Supplementary Table 3	Alcohol consumption	DNA methylation	age, sex, smoking, body mass index country of birth, sample type, cell composition (reference based), batch effects	g/day	M Values	Illumina HumanMethylation450	Whole blood	NA	5606	1	Adults	Both	Unclear
cg24949488	chr10:98064362	10	98064362	DNTT	Open sea	-61.9	11.7	1.2e-07	NA	31015461_Kupers-L_birthweight_meta_analysis_all_ancestries	Kupers L	PACE	31015461	2019-04-23	Birthweight	EFO_0004344	meta analysis all ancestries	Supplementary Data 2	Birthweight	DNA methylation	gestational age at delivery, child sex, maternal age at delivery, parity (0/<U+2265>1), smoking during pregnancy (no smoking/stopped in early pregnancy/smoking throughout pregnancy), pre-pregnancy body mass index , socio-economic position, technical variation, cell composition (reference based)	NA	Beta Values	Illumina HumanMethylation450	Cord blood	NA	8825	24	Infants	Both	Admixed
cg07730360	chr3:128845626	3	128845626	-	Open sea	48.5	12.2	7.1e-05	NA	31015461_Kupers-L_birthweight_meta_analysis_all_ancestries	Kupers L	PACE	31015461	2019-04-23	Birthweight	EFO_0004344	meta analysis all ancestries	Supplementary Data 2	Birthweight	DNA methylation	gestational age at delivery, child sex, maternal age at delivery, parity (0/<U+2265>1), smoking during pregnancy (no smoking/stopped in early pregnancy/smoking throughout pregnancy), pre-pregnancy body mass index , socio-economic position, technical variation, cell composition (reference based)	NA	Beta Values	Illumina HumanMethylation450	Cord blood	NA	8825	24	Infants	Both	Admixed
cg07730360	chr3:128845626	3	128845626	-	Open sea	-0.16	0.039	5.8e-05	NA	29419728_Svane-AM_mortality_discovery_cox_regression	Svane AM	Danish Twin Register, Longitudinal Study of Aging Danish Twins, Middle Aged Danish Twins Study	29419728	2018-02-08	Mortality	EFO_0004352	Discovery Cox regression	Table S1	DNA methylation	Mortality	Sex, age, cohort, twin pairing	Beta Values	NA	Illumina HumanMethylation450	Whole blood	Analysis of twins	870	20	Geriatrics	Both	European
cg24949488	chr10:98064362	10	98064362	DNTT	Open sea	-0.017	0.0042	4e-05	NA	29410382_Lichtenfels-AJ_nitrogen_dioxide_exposure	Lichtenfels AJ	LifeLines cohort study	29410382	2018-02-06	Nitrogen dioxide exposure	EFO_0007908	NA	Table S1	Nitrogen dioxide exposure	DNA methylation	Sex, age, body mass index, smoking, cell composition (reference based)	ug/m3	Beta Values	Illumina HumanMethylation450	Whole blood	NA	1656	1	Adults	Both	European
cg07730360	chr3:128845626	3	128845626	-	Open sea	0.154	NA	6.1e-06	NA	29278407_Geurts-YM_bmi_discovery	Geurts YM	MCCS	29278407	2017-10-16	BMI	EFO_0004340	Discovery	Table S2 and S5	DNA methylation	BMI	Age, sex, smoking, cell composition (reference based), ancestry (other)	Beta Values	kg/m2	Illumina HumanMethylation450	Whole blood	NA	5361	1	Adults	Both	Other
cg07207652	chr17:45798257	17	45798257	-	Open sea	0.00556	NA	7.6e-09	NA	30966880_Hannon-E_gestational_age	Hannon E	Integrative Psychiatric Research autism spectrum disorder case<U+2013>control sample	30966880	2018-11-21	gestational age	EFO_0005112	NA	Table S3	gestational age	DNA methylation	sex, batch effects, cell composition (reference based)	weeks	Beta Values	Illumina HumanMethylation450	Whole blood	NA	1316	1	Infants	Both	European
cg24949488	chr10:98064362	10	98064362	DNTT	Open sea	-0.00437	NA	4.5e-08	NA	30966880_Hannon-E_gestational_age	Hannon E	Integrative Psychiatric Research autism spectrum disorder case<U+2013>control sample	30966880	2018-11-21	gestational age	EFO_0005112	NA	Table S3	gestational age	DNA methylation	sex, batch effects, cell composition (reference based)	weeks	Beta Values	Illumina HumanMethylation450	Whole blood	NA	1316	1	Infants	Both	European
cg00880741	chr2:3750539	2	3750539	-	North shore	0.0011	0.00023	1.6e-06	NA	33450751_Mulder-RH_age_model_1_with_age_as_a_fixed_effect	Mulder RH	ALSPAC,Generation R	33450751	2021-01-25	age	EFO_0000246	Model 1 with age as a fixed effect	http://epidelta.mrcieu.ac.uk/	DNA methylation	age	sex,gestational age,cohort,cell composition (reference based),batch effects	Beta Values	years	Illumina HumanMethylation450	Whole blood	NA	2338	2	Children	Both	European
cg00955808	chr6:21754525	6	21754525	FLJ22536	Open sea	-0.0064	0.00028	1.5e-291	NA	33450751_Mulder-RH_age_model_1_with_age_as_a_fixed_effect	Mulder RH	ALSPAC,Generation R	33450751	2021-01-25	age	EFO_0000246	Model 1 with age as a fixed effect	http://epidelta.mrcieu.ac.uk/	DNA methylation	age	sex,gestational age,cohort,cell composition (reference based),batch effects	Beta Values	years	Illumina HumanMethylation450	Whole blood	NA	2338	2	Children	Both	European
cg02525705	chr6:32145146	6	32145146	RNF5P1;RNF5;AGPAT1	Open sea	-0.0017	0.00014	1.5e-291	NA	33450751_Mulder-RH_age_model_1_with_age_as_a_fixed_effect	Mulder RH	ALSPAC,Generation R	33450751	2021-01-25	age	EFO_0000246	Model 1 with age as a fixed effect	http://epidelta.mrcieu.ac.uk/	DNA methylation	age	sex,gestational age,cohort,cell composition (reference based),batch effects	Beta Values	years	Illumina HumanMethylation450	Whole blood	NA	2338	2	Children	Both	European
cg03298413	chr6:32095941	6	32095941	ATF6B	North shore	-0.00019	2.7e-05	5.4e-13	NA	33450751_Mulder-RH_age_model_1_with_age_as_a_fixed_effect	Mulder RH	ALSPAC,Generation R	33450751	2021-01-25	age	EFO_0000246	Model 1 with age as a fixed effect	http://epidelta.mrcieu.ac.uk/	DNA methylation	age	sex,gestational age,cohort,cell composition (reference based),batch effects	Beta Values	years	Illumina HumanMethylation450	Whole blood	NA	2338	2	Children	Both	European
cg03825158	chr16:49612801	16	49612801	ZNF423	Open sea	-0.00059	0.00011	6.3e-08	NA	33450751_Mulder-RH_age_model_1_with_age_as_a_fixed_effect	Mulder RH	ALSPAC,Generation R	33450751	2021-01-25	age	EFO_0000246	Model 1 with age as a fixed effect	http://epidelta.mrcieu.ac.uk/	DNA methylation	age	sex,gestational age,cohort,cell composition (reference based),batch effects	Beta Values	years	Illumina HumanMethylation450	Whole blood	NA	2338	2	Children	Both	European
cg04442638	chr17:73873823	17	73873823	TRIM47	Island	-0.00069	0.00015	2.1e-06	NA	33450751_Mulder-RH_age_model_1_with_age_as_a_fixed_effect	Mulder RH	ALSPAC,Generation R	33450751	2021-01-25	age	EFO_0000246	Model 1 with age as a fixed effect	http://epidelta.mrcieu.ac.uk/	DNA methylation	age	sex,gestational age,cohort,cell composition (reference based),batch effects	Beta Values	years	Illumina HumanMethylation450	Whole blood	NA	2338	2	Children	Both	European
cg05126036	chr1:155920658	1	155920658	ARHGEF2	Island	-0.0014	0.00022	9e-10	NA	33450751_Mulder-RH_age_model_1_with_age_as_a_fixed_effect	Mulder RH	ALSPAC,Generation R	33450751	2021-01-25	age	EFO_0000246	Model 1 with age as a fixed effect	http://epidelta.mrcieu.ac.uk/	DNA methylation	age	sex,gestational age,cohort,cell composition (reference based),batch effects	Beta Values	years	Illumina HumanMethylation450	Whole blood	NA	2338	2	Children	Both	European
cg07056962	chr6:99962757	6	99962757	USP45	North shore	-0.002	0.00019	1.5e-291	NA	33450751_Mulder-RH_age_model_1_with_age_as_a_fixed_effect	Mulder RH	ALSPAC,Generation R	33450751	2021-01-25	age	EFO_0000246	Model 1 with age as a fixed effect	http://epidelta.mrcieu.ac.uk/	DNA methylation	age	sex,gestational age,cohort,cell composition (reference based),batch effects	Beta Values	years	Illumina HumanMethylation450	Whole blood	NA	2338	2	Children	Both	European
cg07207652	chr17:45798257	17	45798257	-	Open sea	0.0043	0.00023	1.5e-291	NA	33450751_Mulder-RH_age_model_1_with_age_as_a_fixed_effect	Mulder RH	ALSPAC,Generation R	33450751	2021-01-25	age	EFO_0000246	Model 1 with age as a fixed effect	http://epidelta.mrcieu.ac.uk/	DNA methylation	age	sex,gestational age,cohort,cell composition (reference based),batch effects	Beta Values	years	Illumina HumanMethylation450	Whole blood	NA	2338	2	Children	Both	European
cg07730360	chr3:128845626	3	128845626	-	Open sea	-0.0046	0.00021	1.5e-291	NA	33450751_Mulder-RH_age_model_1_with_age_as_a_fixed_effect	Mulder RH	ALSPAC,Generation R	33450751	2021-01-25	age	EFO_0000246	Model 1 with age as a fixed effect	http://epidelta.mrcieu.ac.uk/	DNA methylation	age	sex,gestational age,cohort,cell composition (reference based),batch effects	Beta Values	years	Illumina HumanMethylation450	Whole blood	NA	2338	2	Children	Both	European
cg08991927	chr5:146436805	5	146436805	PPP2R2B	Open sea	-0.0015	0.00011	1.5e-291	NA	33450751_Mulder-RH_age_model_1_with_age_as_a_fixed_effect	Mulder RH	ALSPAC,Generation R	33450751	2021-01-25	age	EFO_0000246	Model 1 with age as a fixed effect	http://epidelta.mrcieu.ac.uk/	DNA methylation	age	sex,gestational age,cohort,cell composition (reference based),batch effects	Beta Values	years	Illumina HumanMethylation450	Whole blood	NA	2338	2	Children	Both	European
cg09216236	chr1:65719627	1	65719627	-	North shore	-0.0015	0.00018	2.2e-16	NA	33450751_Mulder-RH_age_model_1_with_age_as_a_fixed_effect	Mulder RH	ALSPAC,Generation R	33450751	2021-01-25	age	EFO_0000246	Model 1 with age as a fixed effect	http://epidelta.mrcieu.ac.uk/	DNA methylation	age	sex,gestational age,cohort,cell composition (reference based),batch effects	Beta Values	years	Illumina HumanMethylation450	Whole blood	NA	2338	2	Children	Both	European
cg09400092	chr14:38677295	14	38677295	SSTR1	Island	0.0004	7.2e-05	2.9e-08	NA	33450751_Mulder-RH_age_model_1_with_age_as_a_fixed_effect	Mulder RH	ALSPAC,Generation R	33450751	2021-01-25	age	EFO_0000246	Model 1 with age as a fixed effect	http://epidelta.mrcieu.ac.uk/	DNA methylation	age	sex,gestational age,cohort,cell composition (reference based),batch effects	Beta Values	years	Illumina HumanMethylation450	Whole blood	NA	2338	2	Children	Both	European
cg11573854	chr7:1250964	7	1250964	-	Island	-0.0012	0.00021	1e-08	NA	33450751_Mulder-RH_age_model_1_with_age_as_a_fixed_effect	Mulder RH	ALSPAC,Generation R	33450751	2021-01-25	age	EFO_0000246	Model 1 with age as a fixed effect	http://epidelta.mrcieu.ac.uk/	DNA methylation	age	sex,gestational age,cohort,cell composition (reference based),batch effects	Beta Values	years	Illumina HumanMethylation450	Whole blood	NA	2338	2	Children	Both	European
cg12117616	chr8:42546842	8	42546842	-	Open sea	-0.00092	0.00018	2.9e-07	NA	33450751_Mulder-RH_age_model_1_with_age_as_a_fixed_effect	Mulder RH	ALSPAC,Generation R	33450751	2021-01-25	age	EFO_0000246	Model 1 with age as a fixed effect	http://epidelta.mrcieu.ac.uk/	DNA methylation	age	sex,gestational age,cohort,cell composition (reference based),batch effects	Beta Values	years	Illumina HumanMethylation450	Whole blood	NA	2338	2	Children	Both	European
cg14144314	chr14:101506379	14	101506379	MIR376B;MIR376A2;MIR654;MIR300;MIR376A1	Open sea	-0.00074	0.00015	3.3e-07	NA	33450751_Mulder-RH_age_model_1_with_age_as_a_fixed_effect	Mulder RH	ALSPAC,Generation R	33450751	2021-01-25	age	EFO_0000246	Model 1 with age as a fixed effect	http://epidelta.mrcieu.ac.uk/	DNA methylation	age	sex,gestational age,cohort,cell composition (reference based),batch effects	Beta Values	years	Illumina HumanMethylation450	Whole blood	NA	2338	2	Children	Both	European
cg14166948	chr1:1099563	1	1099563	-	Island	-0.00079	0.00018	7.7e-06	NA	33450751_Mulder-RH_age_model_1_with_age_as_a_fixed_effect	Mulder RH	ALSPAC,Generation R	33450751	2021-01-25	age	EFO_0000246	Model 1 with age as a fixed effect	http://epidelta.mrcieu.ac.uk/	DNA methylation	age	sex,gestational age,cohort,cell composition (reference based),batch effects	Beta Values	years	Illumina HumanMethylation450	Whole blood	NA	2338	2	Children	Both	European
cg14948804	chr4:70896083	4	70896083	HTN3	Open sea	-0.003	0.00022	1.5e-291	NA	33450751_Mulder-RH_age_model_1_with_age_as_a_fixed_effect	Mulder RH	ALSPAC,Generation R	33450751	2021-01-25	age	EFO_0000246	Model 1 with age as a fixed effect	http://epidelta.mrcieu.ac.uk/	DNA methylation	age	sex,gestational age,cohort,cell composition (reference based),batch effects	Beta Values	years	Illumina HumanMethylation450	Whole blood	NA	2338	2	Children	Both	European
cg16766966	chr7:75610520	7	75610520	POR	Open sea	-0.00074	0.00017	1.1e-05	NA	33450751_Mulder-RH_age_model_1_with_age_as_a_fixed_effect	Mulder RH	ALSPAC,Generation R	33450751	2021-01-25	age	EFO_0000246	Model 1 with age as a fixed effect	http://epidelta.mrcieu.ac.uk/	DNA methylation	age	sex,gestational age,cohort,cell composition (reference based),batch effects	Beta Values	years	Illumina HumanMethylation450	Whole blood	NA	2338	2	Children	Both	European
cg20537325	chr10:131348421	10	131348421	MGMT	Open sea	-0.0016	8.4e-05	1.5e-291	NA	33450751_Mulder-RH_age_model_1_with_age_as_a_fixed_effect	Mulder RH	ALSPAC,Generation R	33450751	2021-01-25	age	EFO_0000246	Model 1 with age as a fixed effect	http://epidelta.mrcieu.ac.uk/	DNA methylation	age	sex,gestational age,cohort,cell composition (reference based),batch effects	Beta Values	years	Illumina HumanMethylation450	Whole blood	NA	2338	2	Children	Both	European
cg21254083	chr11:119598909	11	119598909	PVRL1	Island	-0.00023	3.3e-05	5.1e-12	NA	33450751_Mulder-RH_age_model_1_with_age_as_a_fixed_effect	Mulder RH	ALSPAC,Generation R	33450751	2021-01-25	age	EFO_0000246	Model 1 with age as a fixed effect	http://epidelta.mrcieu.ac.uk/	DNA methylation	age	sex,gestational age,cohort,cell composition (reference based),batch effects	Beta Values	years	Illumina HumanMethylation450	Whole blood	NA	2338	2	Children	Both	European
cg21984532	chr7:130789927	7	130789927	FLJ43663	North shore	-0.0038	0.00017	1.5e-291	NA	33450751_Mulder-RH_age_model_1_with_age_as_a_fixed_effect	Mulder RH	ALSPAC,Generation R	33450751	2021-01-25	age	EFO_0000246	Model 1 with age as a fixed effect	http://epidelta.mrcieu.ac.uk/	DNA methylation	age	sex,gestational age,cohort,cell composition (reference based),batch effects	Beta Values	years	Illumina HumanMethylation450	Whole blood	NA	2338	2	Children	Both	European
cg22506548	chr1:2996949	1	2996949	PRDM16	North shore	-0.0012	7.2e-05	1.5e-291	NA	33450751_Mulder-RH_age_model_1_with_age_as_a_fixed_effect	Mulder RH	ALSPAC,Generation R	33450751	2021-01-25	age	EFO_0000246	Model 1 with age as a fixed effect	http://epidelta.mrcieu.ac.uk/	DNA methylation	age	sex,gestational age,cohort,cell composition (reference based),batch effects	Beta Values	years	Illumina HumanMethylation450	Whole blood	NA	2338	2	Children	Both	European
cg24949488	chr10:98064362	10	98064362	DNTT	Open sea	-0.0075	0.00028	1.5e-291	NA	33450751_Mulder-RH_age_model_1_with_age_as_a_fixed_effect	Mulder RH	ALSPAC,Generation R	33450751	2021-01-25	age	EFO_0000246	Model 1 with age as a fixed effect	http://epidelta.mrcieu.ac.uk/	DNA methylation	age	sex,gestational age,cohort,cell composition (reference based),batch effects	Beta Values	years	Illumina HumanMethylation450	Whole blood	NA	2338	2	Children	Both	European
cg26397250	chr4:642765	4	642765	PDE6B	North shelf	0.0028	0.00023	1.5e-291	NA	33450751_Mulder-RH_age_model_1_with_age_as_a_fixed_effect	Mulder RH	ALSPAC,Generation R	33450751	2021-01-25	age	EFO_0000246	Model 1 with age as a fixed effect	http://epidelta.mrcieu.ac.uk/	DNA methylation	age	sex,gestational age,cohort,cell composition (reference based),batch effects	Beta Values	years	Illumina HumanMethylation450	Whole blood	NA	2338	2	Children	Both	European
cg26632494	chr5:64920945	5	64920945	C5orf44;TRIM23	South shore	-0.00075	8.4e-05	1.5e-291	NA	33450751_Mulder-RH_age_model_1_with_age_as_a_fixed_effect	Mulder RH	ALSPAC,Generation R	33450751	2021-01-25	age	EFO_0000246	Model 1 with age as a fixed effect	http://epidelta.mrcieu.ac.uk/	DNA methylation	age	sex,gestational age,cohort,cell composition (reference based),batch effects	Beta Values	years	Illumina HumanMethylation450	Whole blood	NA	2338	2	Children	Both	European
cg03298413	chr6:32095941	6	32095941	ATF6B	North shore	0.00024	NA	3.1e-20	NA	33450751_Mulder-RH_age_model_1_with_age_as_a_random_effect	Mulder RH	ALSPAC,Generation R	33450751	2021-01-25	age	EFO_0000246	Model 1 with age as a random effect	http://epidelta.mrcieu.ac.uk/	DNA methylation	age	sex,gestational age,cohort,cell composition (reference based),batch effects	Beta Values	years	Illumina HumanMethylation450	Whole blood	NA	2338	2	Children	Both	European
cg05126036	chr1:155920658	1	155920658	ARHGEF2	Island	0.0014	NA	6.7e-07	NA	33450751_Mulder-RH_age_model_1_with_age_as_a_random_effect	Mulder RH	ALSPAC,Generation R	33450751	2021-01-25	age	EFO_0000246	Model 1 with age as a random effect	http://epidelta.mrcieu.ac.uk/	DNA methylation	age	sex,gestational age,cohort,cell composition (reference based),batch effects	Beta Values	years	Illumina HumanMethylation450	Whole blood	NA	2338	2	Children	Both	European
cg08344081	chr6:41339785	6	41339785	-	Island	0.00022	NA	5.5e-09	NA	33450751_Mulder-RH_age_model_1_with_age_as_a_random_effect	Mulder RH	ALSPAC,Generation R	33450751	2021-01-25	age	EFO_0000246	Model 1 with age as a random effect	http://epidelta.mrcieu.ac.uk/	DNA methylation	age	sex,gestational age,cohort,cell composition (reference based),batch effects	Beta Values	years	Illumina HumanMethylation450	Whole blood	NA	2338	2	Children	Both	European
cg08991927	chr5:146436805	5	146436805	PPP2R2B	Open sea	0.00074	NA	5.2e-07	NA	33450751_Mulder-RH_age_model_1_with_age_as_a_random_effect	Mulder RH	ALSPAC,Generation R	33450751	2021-01-25	age	EFO_0000246	Model 1 with age as a random effect	http://epidelta.mrcieu.ac.uk/	DNA methylation	age	sex,gestational age,cohort,cell composition (reference based),batch effects	Beta Values	years	Illumina HumanMethylation450	Whole blood	NA	2338	2	Children	Both	European
cg09294589	chr3:33155133	3	33155133	CRTAP	North shore	0.00067	NA	1.3e-13	NA	33450751_Mulder-RH_age_model_1_with_age_as_a_random_effect	Mulder RH	ALSPAC,Generation R	33450751	2021-01-25	age	EFO_0000246	Model 1 with age as a random effect	http://epidelta.mrcieu.ac.uk/	DNA methylation	age	sex,gestational age,cohort,cell composition (reference based),batch effects	Beta Values	years	Illumina HumanMethylation450	Whole blood	NA	2338	2	Children	Both	European
cg09400092	chr14:38677295	14	38677295	SSTR1	Island	0.00068	NA	9.1e-23	NA	33450751_Mulder-RH_age_model_1_with_age_as_a_random_effect	Mulder RH	ALSPAC,Generation R	33450751	2021-01-25	age	EFO_0000246	Model 1 with age as a random effect	http://epidelta.mrcieu.ac.uk/	DNA methylation	age	sex,gestational age,cohort,cell composition (reference based),batch effects	Beta Values	years	Illumina HumanMethylation450	Whole blood	NA	2338	2	Children	Both	European
cg10825234	chr4:1041061	4	1041061	-	North shelf	0.0017	NA	2e-09	NA	33450751_Mulder-RH_age_model_1_with_age_as_a_random_effect	Mulder RH	ALSPAC,Generation R	33450751	2021-01-25	age	EFO_0000246	Model 1 with age as a random effect	http://epidelta.mrcieu.ac.uk/	DNA methylation	age	sex,gestational age,cohort,cell composition (reference based),batch effects	Beta Values	years	Illumina HumanMethylation450	Whole blood	NA	2338	2	Children	Both	European
cg11573854	chr7:1250964	7	1250964	-	Island	0.0014	NA	1e-05	NA	33450751_Mulder-RH_age_model_1_with_age_as_a_random_effect	Mulder RH	ALSPAC,Generation R	33450751	2021-01-25	age	EFO_0000246	Model 1 with age as a random effect	http://epidelta.mrcieu.ac.uk/	DNA methylation	age	sex,gestational age,cohort,cell composition (reference based),batch effects	Beta Values	years	Illumina HumanMethylation450	Whole blood	NA	2338	2	Children	Both	European
cg12117616	chr8:42546842	8	42546842	-	Open sea	0.0013	NA	2.9e-09	NA	33450751_Mulder-RH_age_model_1_with_age_as_a_random_effect	Mulder RH	ALSPAC,Generation R	33450751	2021-01-25	age	EFO_0000246	Model 1 with age as a random effect	http://epidelta.mrcieu.ac.uk/	DNA methylation	age	sex,gestational age,cohort,cell composition (reference based),batch effects	Beta Values	years	Illumina HumanMethylation450	Whole blood	NA	2338	2	Children	Both	European
cg12281527	chr8:142200092	8	142200092	DENND3	Open sea	0.0013	NA	1.7e-05	NA	33450751_Mulder-RH_age_model_1_with_age_as_a_random_effect	Mulder RH	ALSPAC,Generation R	33450751	2021-01-25	age	EFO_0000246	Model 1 with age as a random effect	http://epidelta.mrcieu.ac.uk/	DNA methylation	age	sex,gestational age,cohort,cell composition (reference based),batch effects	Beta Values	years	Illumina HumanMethylation450	Whole blood	NA	2338	2	Children	Both	European
cg13150785	chr15:41138160	15	41138160	SPINT1	South shore	0.00082	NA	4.5e-20	NA	33450751_Mulder-RH_age_model_1_with_age_as_a_random_effect	Mulder RH	ALSPAC,Generation R	33450751	2021-01-25	age	EFO_0000246	Model 1 with age as a random effect	http://epidelta.mrcieu.ac.uk/	DNA methylation	age	sex,gestational age,cohort,cell composition (reference based),batch effects	Beta Values	years	Illumina HumanMethylation450	Whole blood	NA	2338	2	Children	Both	European
cg14144314	chr14:101506379	14	101506379	MIR376B;MIR376A2;MIR654;MIR300;MIR376A1	Open sea	0.00086	NA	4.1e-05	NA	33450751_Mulder-RH_age_model_1_with_age_as_a_random_effect	Mulder RH	ALSPAC,Generation R	33450751	2021-01-25	age	EFO_0000246	Model 1 with age as a random effect	http://epidelta.mrcieu.ac.uk/	DNA methylation	age	sex,gestational age,cohort,cell composition (reference based),batch effects	Beta Values	years	Illumina HumanMethylation450	Whole blood	NA	2338	2	Children	Both	European
cg14166948	chr1:1099563	1	1099563	-	Island	0.0017	NA	1.1e-18	NA	33450751_Mulder-RH_age_model_1_with_age_as_a_random_effect	Mulder RH	ALSPAC,Generation R	33450751	2021-01-25	age	EFO_0000246	Model 1 with age as a random effect	http://epidelta.mrcieu.ac.uk/	DNA methylation	age	sex,gestational age,cohort,cell composition (reference based),batch effects	Beta Values	years	Illumina HumanMethylation450	Whole blood	NA	2338	2	Children	Both	European
cg14463465	chr10:67387893	10	67387893	-	Open sea	0.0012	NA	4.4e-10	NA	33450751_Mulder-RH_age_model_1_with_age_as_a_random_effect	Mulder RH	ALSPAC,Generation R	33450751	2021-01-25	age	EFO_0000246	Model 1 with age as a random effect	http://epidelta.mrcieu.ac.uk/	DNA methylation	age	sex,gestational age,cohort,cell composition (reference based),batch effects	Beta Values	years	Illumina HumanMethylation450	Whole blood	NA	2338	2	Children	Both	European
cg14948804	chr4:70896083	4	70896083	HTN3	Open sea	0.0019	NA	8.9e-16	NA	33450751_Mulder-RH_age_model_1_with_age_as_a_random_effect	Mulder RH	ALSPAC,Generation R	33450751	2021-01-25	age	EFO_0000246	Model 1 with age as a random effect	http://epidelta.mrcieu.ac.uk/	DNA methylation	age	sex,gestational age,cohort,cell composition (reference based),batch effects	Beta Values	years	Illumina HumanMethylation450	Whole blood	NA	2338	2	Children	Both	European
cg16494747	chr16:82660206	16	82660206	CDH13	North shore	0.0013	NA	7.3e-06	NA	33450751_Mulder-RH_age_model_1_with_age_as_a_random_effect	Mulder RH	ALSPAC,Generation R	33450751	2021-01-25	age	EFO_0000246	Model 1 with age as a random effect	http://epidelta.mrcieu.ac.uk/	DNA methylation	age	sex,gestational age,cohort,cell composition (reference based),batch effects	Beta Values	years	Illumina HumanMethylation450	Whole blood	NA	2338	2	Children	Both	European
cg16766966	chr7:75610520	7	75610520	POR	Open sea	0.0014	NA	4.9e-15	NA	33450751_Mulder-RH_age_model_1_with_age_as_a_random_effect	Mulder RH	ALSPAC,Generation R	33450751	2021-01-25	age	EFO_0000246	Model 1 with age as a random effect	http://epidelta.mrcieu.ac.uk/	DNA methylation	age	sex,gestational age,cohort,cell composition (reference based),batch effects	Beta Values	years	Illumina HumanMethylation450	Whole blood	NA	2338	2	Children	Both	European
cg18627179	chr19:17970627	19	17970627	RPL18AP3;RPL18A	Island	0.00094	NA	1.7e-14	NA	33450751_Mulder-RH_age_model_1_with_age_as_a_random_effect	Mulder RH	ALSPAC,Generation R	33450751	2021-01-25	age	EFO_0000246	Model 1 with age as a random effect	http://epidelta.mrcieu.ac.uk/	DNA methylation	age	sex,gestational age,cohort,cell composition (reference based),batch effects	Beta Values	years	Illumina HumanMethylation450	Whole blood	NA	2338	2	Children	Both	European
cg26168643	chr13:88328009	13	88328009	SLITRK5	North shore	0.0029	NA	1.3e-06	NA	33450751_Mulder-RH_age_model_1_with_age_as_a_random_effect	Mulder RH	ALSPAC,Generation R	33450751	2021-01-25	age	EFO_0000246	Model 1 with age as a random effect	http://epidelta.mrcieu.ac.uk/	DNA methylation	age	sex,gestational age,cohort,cell composition (reference based),batch effects	Beta Values	years	Illumina HumanMethylation450	Whole blood	NA	2338	2	Children	Both	European
cg04442638	chr17:73873823	17	73873823	TRIM47	Island	0.0074	0.00096	2.4e-14	NA	33450751_Mulder-RH_age_model_2_at_6y_with_age_as_a_fixed_effect	Mulder RH	ALSPAC,Generation R	33450751	2021-01-25	age	EFO_0000246	Model 2 at 6y with age as a fixed effect	http://epidelta.mrcieu.ac.uk/	DNA methylation	age	sex,gestational age,cohort,cell composition (reference based),batch effects	Beta Values	years	Illumina HumanMethylation450	Whole blood	NA	2338	2	Children	Both	European
cg07207652	chr17:45798257	17	45798257	-	Open sea	-0.027	0.0013	1.5e-291	NA	33450751_Mulder-RH_age_model_2_at_6y_with_age_as_a_fixed_effect	Mulder RH	ALSPAC,Generation R	33450751	2021-01-25	age	EFO_0000246	Model 2 at 6y with age as a fixed effect	http://epidelta.mrcieu.ac.uk/	DNA methylation	age	sex,gestational age,cohort,cell composition (reference based),batch effects	Beta Values	years	Illumina HumanMethylation450	Whole blood	NA	2338	2	Children	Both	European
cg07730360	chr3:128845626	3	128845626	-	Open sea	0.0086	0.0014	1.2e-09	NA	33450751_Mulder-RH_age_model_2_at_6y_with_age_as_a_fixed_effect	Mulder RH	ALSPAC,Generation R	33450751	2021-01-25	age	EFO_0000246	Model 2 at 6y with age as a fixed effect	http://epidelta.mrcieu.ac.uk/	DNA methylation	age	sex,gestational age,cohort,cell composition (reference based),batch effects	Beta Values	years	Illumina HumanMethylation450	Whole blood	NA	2338	2	Children	Both	European
cg14166948	chr1:1099563	1	1099563	-	Island	0.0073	0.0012	6.6e-10	NA	33450751_Mulder-RH_age_model_2_at_6y_with_age_as_a_fixed_effect	Mulder RH	ALSPAC,Generation R	33450751	2021-01-25	age	EFO_0000246	Model 2 at 6y with age as a fixed effect	http://epidelta.mrcieu.ac.uk/	DNA methylation	age	sex,gestational age,cohort,cell composition (reference based),batch effects	Beta Values	years	Illumina HumanMethylation450	Whole blood	NA	2338	2	Children	Both	European
cg21984532	chr7:130789927	7	130789927	FLJ43663	North shore	0.015	0.0011	1.5e-291	NA	33450751_Mulder-RH_age_model_2_at_6y_with_age_as_a_fixed_effect	Mulder RH	ALSPAC,Generation R	33450751	2021-01-25	age	EFO_0000246	Model 2 at 6y with age as a fixed effect	http://epidelta.mrcieu.ac.uk/	DNA methylation	age	sex,gestational age,cohort,cell composition (reference based),batch effects	Beta Values	years	Illumina HumanMethylation450	Whole blood	NA	2338	2	Children	Both	European
cg24949488	chr10:98064362	10	98064362	DNTT	Open sea	0.037	0.0014	1.5e-291	NA	33450751_Mulder-RH_age_model_2_at_6y_with_age_as_a_fixed_effect	Mulder RH	ALSPAC,Generation R	33450751	2021-01-25	age	EFO_0000246	Model 2 at 6y with age as a fixed effect	http://epidelta.mrcieu.ac.uk/	DNA methylation	age	sex,gestational age,cohort,cell composition (reference based),batch effects	Beta Values	years	Illumina HumanMethylation450	Whole blood	NA	2338	2	Children	Both	European
cg26168643	chr13:88328009	13	88328009	SLITRK5	North shore	-0.0095	0.0023	4.1e-05	NA	33450751_Mulder-RH_age_model_2_at_6y_with_age_as_a_fixed_effect	Mulder RH	ALSPAC,Generation R	33450751	2021-01-25	age	EFO_0000246	Model 2 at 6y with age as a fixed effect	http://epidelta.mrcieu.ac.uk/	DNA methylation	age	sex,gestational age,cohort,cell composition (reference based),batch effects	Beta Values	years	Illumina HumanMethylation450	Whole blood	NA	2338	2	Children	Both	European
cg26397250	chr4:642765	4	642765	PDE6B	North shelf	-0.013	0.0016	2.2e-16	NA	33450751_Mulder-RH_age_model_2_at_6y_with_age_as_a_fixed_effect	Mulder RH	ALSPAC,Generation R	33450751	2021-01-25	age	EFO_0000246	Model 2 at 6y with age as a fixed effect	http://epidelta.mrcieu.ac.uk/	DNA methylation	age	sex,gestational age,cohort,cell composition (reference based),batch effects	Beta Values	years	Illumina HumanMethylation450	Whole blood	NA	2338	2	Children	Both	European
cg20537325	chr10:131348421	10	131348421	MGMT	Open sea	-0.0028	0.00056	3e-07	NA	33450751_Mulder-RH_age_model_2_at_9y_with_age_as_a_fixed_effect	Mulder RH	ALSPAC,Generation R	33450751	2021-01-25	age	EFO_0000246	Model 2 at 9y with age as a fixed effect	http://epidelta.mrcieu.ac.uk/	DNA methylation	age	sex,gestational age,cohort,cell composition (reference based),batch effects	Beta Values	years	Illumina HumanMethylation450	Whole blood	NA	2338	2	Children	Both	European
cg03298413	chr6:32095941	6	32095941	ATF6B	North shore	0.00066	NA	5.3e-05	NA	33450751_Mulder-RH_age_model_2_at_9y_with_age_as_a_random_effect	Mulder RH	ALSPAC,Generation R	33450751	2021-01-25	age	EFO_0000246	Model 2 at 9y with age as a random effect	http://epidelta.mrcieu.ac.uk/	DNA methylation	age	sex,gestational age,cohort,cell composition (reference based),batch effects	Beta Values	years	Illumina HumanMethylation450	Whole blood	NA	2338	2	Children	Both	European
cg05126036	chr1:155920658	1	155920658	ARHGEF2	Island	0.0047	NA	1.6e-05	NA	33450751_Mulder-RH_age_model_2_at_9y_with_age_as_a_random_effect	Mulder RH	ALSPAC,Generation R	33450751	2021-01-25	age	EFO_0000246	Model 2 at 9y with age as a random effect	http://epidelta.mrcieu.ac.uk/	DNA methylation	age	sex,gestational age,cohort,cell composition (reference based),batch effects	Beta Values	years	Illumina HumanMethylation450	Whole blood	NA	2338	2	Children	Both	European
cg09400092	chr14:38677295	14	38677295	SSTR1	Island	0.0018	NA	3.1e-06	NA	33450751_Mulder-RH_age_model_2_at_9y_with_age_as_a_random_effect	Mulder RH	ALSPAC,Generation R	33450751	2021-01-25	age	EFO_0000246	Model 2 at 9y with age as a random effect	http://epidelta.mrcieu.ac.uk/	DNA methylation	age	sex,gestational age,cohort,cell composition (reference based),batch effects	Beta Values	years	Illumina HumanMethylation450	Whole blood	NA	2338	2	Children	Both	European
cg14948804	chr4:70896083	4	70896083	HTN3	Open sea	0.0053	NA	4.1e-05	NA	33450751_Mulder-RH_age_model_2_at_9y_with_age_as_a_random_effect	Mulder RH	ALSPAC,Generation R	33450751	2021-01-25	age	EFO_0000246	Model 2 at 9y with age as a random effect	http://epidelta.mrcieu.ac.uk/	DNA methylation	age	sex,gestational age,cohort,cell composition (reference based),batch effects	Beta Values	years	Illumina HumanMethylation450	Whole blood	NA	2338	2	Children	Both	European
cg16766966	chr7:75610520	7	75610520	POR	Open sea	0.0041	NA	1.1e-05	NA	33450751_Mulder-RH_age_model_2_at_9y_with_age_as_a_random_effect	Mulder RH	ALSPAC,Generation R	33450751	2021-01-25	age	EFO_0000246	Model 2 at 9y with age as a random effect	http://epidelta.mrcieu.ac.uk/	DNA methylation	age	sex,gestational age,cohort,cell composition (reference based),batch effects	Beta Values	years	Illumina HumanMethylation450	Whole blood	NA	2338	2	Children	Both	European
cg00880741	chr2:3750539	2	3750539	-	North shore	-0.013	0.0026	3.9e-07	NA	33450751_Mulder-RH_sex_discovery	Mulder RH	ALSPAC,Generation R	33450751	2021-01-25	sex	PATO_0000047	Discovery	http://epidelta.mrcieu.ac.uk/	DNA methylation	sex	gestational age,cohort,cell composition (reference based),batch effects	Beta Values	NA	Illumina HumanMethylation450	Whole blood	NA	2338	2	Children	Both	European
cg07207652	chr17:45798257	17	45798257	-	Open sea	-0.032	0.0024	1.5e-291	NA	33450751_Mulder-RH_sex_discovery	Mulder RH	ALSPAC,Generation R	33450751	2021-01-25	sex	PATO_0000047	Discovery	http://epidelta.mrcieu.ac.uk/	DNA methylation	sex	gestational age,cohort,cell composition (reference based),batch effects	Beta Values	NA	Illumina HumanMethylation450	Whole blood	NA	2338	2	Children	Both	European
cg10825234	chr4:1041061	4	1041061	-	North shelf	0.018	0.0026	2.5e-12	NA	33450751_Mulder-RH_sex_discovery	Mulder RH	ALSPAC,Generation R	33450751	2021-01-25	sex	PATO_0000047	Discovery	http://epidelta.mrcieu.ac.uk/	DNA methylation	sex	gestational age,cohort,cell composition (reference based),batch effects	Beta Values	NA	Illumina HumanMethylation450	Whole blood	NA	2338	2	Children	Both	European
cg14166948	chr1:1099563	1	1099563	-	Island	-0.0083	0.0017	1.6e-06	NA	33450751_Mulder-RH_sex_discovery	Mulder RH	ALSPAC,Generation R	33450751	2021-01-25	sex	PATO_0000047	Discovery	http://epidelta.mrcieu.ac.uk/	DNA methylation	sex	gestational age,cohort,cell composition (reference based),batch effects	Beta Values	NA	Illumina HumanMethylation450	Whole blood	NA	2338	2	Children	Both	European
cg14463465	chr10:67387893	10	67387893	-	Open sea	0.0061	0.0016	9.5e-05	NA	33450751_Mulder-RH_sex_discovery	Mulder RH	ALSPAC,Generation R	33450751	2021-01-25	sex	PATO_0000047	Discovery	http://epidelta.mrcieu.ac.uk/	DNA methylation	sex	gestational age,cohort,cell composition (reference based),batch effects	Beta Values	NA	Illumina HumanMethylation450	Whole blood	NA	2338	2	Children	Both	European
cg15352671	chr11:1331497	11	1331497	LOC255512;TOLLIP	Island	-0.028	0.0027	1.5e-291	NA	33450751_Mulder-RH_sex_discovery	Mulder RH	ALSPAC,Generation R	33450751	2021-01-25	sex	PATO_0000047	Discovery	http://epidelta.mrcieu.ac.uk/	DNA methylation	sex	gestational age,cohort,cell composition (reference based),batch effects	Beta Values	NA	Illumina HumanMethylation450	Whole blood	NA	2338	2	Children	Both	European
cg17063840	chr15:40649930	15	40649930	DISP2	North shore	-0.024	0.0023	1.5e-291	NA	33450751_Mulder-RH_sex_discovery	Mulder RH	ALSPAC,Generation R	33450751	2021-01-25	sex	PATO_0000047	Discovery	http://epidelta.mrcieu.ac.uk/	DNA methylation	sex	gestational age,cohort,cell composition (reference based),batch effects	Beta Values	NA	Illumina HumanMethylation450	Whole blood	NA	2338	2	Children	Both	European
cg26397250	chr4:642765	4	642765	PDE6B	North shelf	-0.033	0.0024	1.5e-291	NA	33450751_Mulder-RH_sex_discovery	Mulder RH	ALSPAC,Generation R	33450751	2021-01-25	sex	PATO_0000047	Discovery	http://epidelta.mrcieu.ac.uk/	DNA methylation	sex	gestational age,cohort,cell composition (reference based),batch effects	Beta Values	NA	Illumina HumanMethylation450	Whole blood	NA	2338	2	Children	Both	European
cg07207652	chr17:45798257	17	45798257	-	Open sea	0.0014	0.00025	4.3e-08	NA	33450751_Mulder-RH_age_sex_discovery	Mulder RH	ALSPAC,Generation R	33450751	2021-01-25	age*sex	PATO_0000047,EFO_0000246	Discovery	http://epidelta.mrcieu.ac.uk/	DNA methylation	age*sex	sex,gestational age,cohort,cell composition (reference based),batch effects	Beta Values	years	Illumina HumanMethylation450	Whole blood	NA	2338	2	Children	Both	European
cg22506548	chr1:2996949	1	2996949	PRDM16	North shore	NA	NA	4.6e-06	NA	33593402_Christiansen-C_smoking_current_vs_never_smoking_meta-analysis_in_european_samples	Christiansen C	TwinsUK, NSHD, NCDS1, NCDS2, BCS70	33593402	2021-02-16	Smoking	EFO_0004318, EFO_0006527	Current vs never smoking meta-analysis in European samples	Table S1	DNA methylation	Smoking	Sex, cell composition (reference based), body mass index, batch effects, relatedness	Beta Values	NA	Illumina HumanMethylationEPIC	Whole blood	NA	912	5	Adults	Both	European
cg09400092	chr14:38677295	14	38677295	SSTR1	Island	0.0017	0.00042	4.7e-05	NA	33517419_Sharp-G_maternal_body_mass_index_adjusted_for_paternal_bmi_using_whole_blood_in_childhood_in_females_only	Sharp G	PACE	33517419	2021-01-29	Maternal body mass index	EFO_0004340	Adjusted for paternal BMI using whole blood in childhood in females only	https://osf.io/ebtw7/	DNA methylation	Maternal body mass index	paternal bmi, cell composition (reference based), batch effects, maternal age, paternal age, maternal smoking during pregnancy, paternal smoking during or prior to pregnancy, socio-economic position and maternal parity	Beta Values	kg/m2	Illumina HumanMethylation450, Illumina HumanMethylationEPIC	Whole blood	Probes that were common to both arrays were included in the meta-analysis	960	6	Children	Females	European, Admixed
cg02525705	chr6:32145146	6	32145146	RNF5P1;RNF5;AGPAT1	Open sea	0.00844	0.00122	4e-12	NA	33279932_Li-M_schizophrenia_main	Li M	NA	33279932	2020-12-14	Schizophrenia	EFO_0000692	main	Table 1	DNA methylation	Schizophrenia	age, sex, batch effects	Beta Values	NA	Illumina HumanMethylationEPIC	Whole blood	NA	999	NA	Adults	Both	East Asian
cg02525705	chr6:32145146	6	32145146	RNF5P1;RNF5;AGPAT1	Open sea	NA	NA	4.1e-10	NA	33279932_Li-M_schizophrenia_adjusted_for_cell_composition	Li M	NA	33279932	2020-12-14	Schizophrenia	EFO_0000692	adjusted for cell composition	Table 1	DNA methylation	Schizophrenia	age, sex, batch effects, cell composition (reference free)	Beta Values	NA	Illumina HumanMethylationEPIC	Whole blood	NA	999	NA	Adults	Both	East Asian
cg08991927	chr5:146436805	5	146436805	PPP2R2B	Open sea	-2.743	0.772	8.2e-05	NA	33184255_Neumann-A_adhd_at_birth	Neumann A	ALSPAC, GENR, INMA, NEST, PREDO	33184255	2020-11-12	ADHD	EFO_0003888	At birth	Supplementary data adhd_birth_results	ADHD	DNA methylation	maternal age, education level, smoking, gestational age, sex, cell composition (reference based)	ADHD score	Beta Values	Illumina HumanMethylation450	Cord Blood	NA	2477	5	Infants	Both	European, African
cg24949488	chr10:98064362	10	98064362	DNTT	Open sea	-0.0109	0.00246	8.7e-06	NA	32916427_Lu-X_mehp	Lu X	<U+00A0>Lifelines DEEP	32916427	2020-09-09	MEHP	NA	NA	ST10	DNA methylation	MEHP	Age, Sex, body mass index, cell composition (reference based), batch effects	Beta Values	ng/24h	Illumina HumanMethylation450	Whole blood	The trait is a phthalate metabolite	622	1	Adults	Both	European
cg10825234	chr4:1041061	4	1041061	-	North shelf	NA	NA	9e-05	NA	34584077_Jenny-van-Dongen_monozygotic_twinning	Jenny van Dongen	BIOS consortium, GoDMC	34584077	2021-09-28	monozygotic twinning	NA	NA	supplemental table 3	DNA methylation	monozygotic twinning	Age, Sex, Smoking, Cell composition (reference free), Cell composition (reference based), Batch effects, Body mass index	Beta values	NA	Illumina HumanMethylation450	whole blood	we used 450k and EPIC. some cohorts measured the cell counts, others estimated the cell counts with a referenc-based method	5723	5	Adults (18-65 years)	Both	European
cg07730360	chr3:128845626	3	128845626	-	Open sea	-1.04	0.264	7.6e-05	NA	Gadd-DA_vopp1_protein_levels__seqid___14618-26__somascan_protein_measurement	Gadd DA	Generation Scotland	35945220	31/07/2022	VOPP1 protein levels (SeqId = 14618-26)	NA	SomaScan protein measurement	https://doi.org/10.5281/zenodo.6801458	VOPP1 protein levels (SeqId = 14618-26)	DNA methylation	Age, sex, pQTLs, batch effects, ancestry (genomic PCs), depression, cell composition (reference based), body mass index, smoking	NA	M values	Illumina HumanMethylationEPIC	Whole blood	Full UniProt name: Vesicular, overexpressed in cancer, prosurvival protein 1	774	1	Adults (18-65 years)	Both	European
cg26168643	chr13:88328009	13	88328009	SLITRK5	North shore	-0.26	0.058	8.7e-06	NA	Gadd-DA_mdga1_protein_levels__seqid___16900-29__somascan_protein_measurement	Gadd DA	Generation Scotland	35945220	31/07/2022	MDGA1 protein levels (SeqId = 16900-29)	NA	SomaScan protein measurement	https://doi.org/10.5281/zenodo.6801458	MDGA1 protein levels (SeqId = 16900-29)	DNA methylation	Age, sex, pQTLs, batch effects, ancestry (genomic PCs), depression, cell composition (reference based), body mass index, smoking	NA	M values	Illumina HumanMethylationEPIC	Whole blood	Full UniProt name: MAM domain-containing glycosylphosphatidylinositol anchor protein 1	774	1	Adults (18-65 years)	Both	European
cg00955808	chr6:21754525	6	21754525	FLJ22536	Open sea	-0.48	0.116	3.2e-05	NA	Gadd-DA_edar_protein_levels__seqid___2977-7__somascan_protein_measurement	Gadd DA	Generation Scotland	35945220	31/07/2022	EDAR protein levels (SeqId = 2977-7)	NA	SomaScan protein measurement	https://doi.org/10.5281/zenodo.6801458	EDAR protein levels (SeqId = 2977-7)	DNA methylation	Age, sex, pQTLs, batch effects, ancestry (genomic PCs), depression, cell composition (reference based), body mass index, smoking	NA	M values	Illumina HumanMethylationEPIC	Whole blood	Full UniProt name: Tumor necrosis factor receptor superfamily member EDAR	774	1	Adults (18-65 years)	Both	European
cg26168643	chr13:88328009	13	88328009	SLITRK5	North shore	0.34	0.058	7.7e-09	NA	Gadd-DA_slitrk5_protein_levels__seqid___4568-17__somascan_protein_measurement	Gadd DA	Generation Scotland	35945220	31/07/2022	SLITRK5 protein levels (SeqId = 4568-17)	NA	SomaScan protein measurement	https://doi.org/10.5281/zenodo.6801458	SLITRK5 protein levels (SeqId = 4568-17)	DNA methylation	Age, sex, pQTLs, batch effects, ancestry (genomic PCs), depression, cell composition (reference based), body mass index, smoking	NA	M values	Illumina HumanMethylationEPIC	Whole blood	Full UniProt name: SLIT and NTRK-like protein 5	774	1	Adults (18-65 years)	Both	European
cg16766966	chr7:75610520	7	75610520	POR	Open sea	0.87	0.218	6.9e-05	NA	Gadd-DA_cndp1_protein_levels__seqid___5456-59__somascan_protein_measurement	Gadd DA	Generation Scotland	35945220	31/07/2022	CNDP1 protein levels (SeqId = 5456-59)	NA	SomaScan protein measurement	https://doi.org/10.5281/zenodo.6801458	CNDP1 protein levels (SeqId = 5456-59)	DNA methylation	Age, sex, pQTLs, batch effects, ancestry (genomic PCs), depression, cell composition (reference based), body mass index, smoking	NA	M values	Illumina HumanMethylationEPIC	Whole blood	Full UniProt name: Beta-Ala-His dipeptidase	774	1	Adults (18-65 years)	Both	European
cg07730360	chr3:128845626	3	128845626	-	Open sea	-1.06	0.264	6.3e-05	NA	Gadd-DA_ehmt2_protein_levels__seqid___5843-60__somascan_protein_measurement	Gadd DA	Generation Scotland	35945220	31/07/2022	EHMT2 protein levels (SeqId = 5843-60)	NA	SomaScan protein measurement	https://doi.org/10.5281/zenodo.6801458	EHMT2 protein levels (SeqId = 5843-60)	DNA methylation	Age, sex, pQTLs, batch effects, ancestry (genomic PCs), depression, cell composition (reference based), body mass index, smoking	NA	M values	Illumina HumanMethylationEPIC	Whole blood	Full UniProt name: Histone-lysine N-methyltransferase EHMT2	774	1	Adults (18-65 years)	Both	European
cg06918898	chr2:208576002	2	208576002	CCNYL1	Island	-0.91	0.23	7.4e-05	NA	Gadd-DA_b4galt7_protein_levels__seqid___7806-33__somascan_protein_measurement	Gadd DA	Generation Scotland	35945220	31/07/2022	B4GALT7 protein levels (SeqId = 7806-33)	NA	SomaScan protein measurement	https://doi.org/10.5281/zenodo.6801458	B4GALT7 protein levels (SeqId = 7806-33)	DNA methylation	Age, sex, pQTLs, batch effects, ancestry (genomic PCs), depression, cell composition (reference based), body mass index, smoking	NA	M values	Illumina HumanMethylationEPIC	Whole blood	Full UniProt name: Beta-1,4-galactosyltransferase 7	774	1	Adults (18-65 years)	Both	European
cg06918898	chr2:208576002	2	208576002	CCNYL1	Island	-0.987	0.23	1.8e-05	NA	Gadd-DA_nog_protein_levels__seqid___8778-3__somascan_protein_measurement	Gadd DA	Generation Scotland	35945220	31/07/2022	NOG protein levels (SeqId = 8778-3)	NA	SomaScan protein measurement	https://doi.org/10.5281/zenodo.6801458	NOG protein levels (SeqId = 8778-3)	DNA methylation	Age, sex, pQTLs, batch effects, ancestry (genomic PCs), depression, cell composition (reference based), body mass index, smoking	NA	M values	Illumina HumanMethylationEPIC	Whole blood	Full UniProt name: Noggin	774	1	Adults (18-65 years)	Both	European
cg14144314	chr14:101506379	14	101506379	MIR376B;MIR376A2;MIR654;MIR300;MIR376A1	Open sea	-1.26	0.32	8.9e-05	NA	Gadd-DA_ctsk_protein_levels__seqid___9443-137__somascan_protein_measurement	Gadd DA	Generation Scotland	35945220	31/07/2022	CTSK protein levels (SeqId = 9443-137)	NA	SomaScan protein measurement	https://doi.org/10.5281/zenodo.6801458	CTSK protein levels (SeqId = 9443-137)	DNA methylation	Age, sex, pQTLs, batch effects, ancestry (genomic PCs), depression, cell composition (reference based), body mass index, smoking	NA	M values	Illumina HumanMethylationEPIC	Whole blood	Full UniProt name: Cathepsin K	774	1	Adults (18-65 years)	Both	European
cg00680551	chr8:103135595	8	103135595	NCALD	North shore	-0.52	0.127	4.4e-05	NA	Gadd-DA_sult2a1_protein_levels__seqid___9829-91__somascan_protein_measurement	Gadd DA	Generation Scotland	35945220	31/07/2022	SULT2A1 protein levels (SeqId = 9829-91)	NA	SomaScan protein measurement	https://doi.org/10.5281/zenodo.6801458	SULT2A1 protein levels (SeqId = 9829-91)	DNA methylation	Age, sex, pQTLs, batch effects, ancestry (genomic PCs), depression, cell composition (reference based), body mass index, smoking	NA	M values	Illumina HumanMethylationEPIC	Whole blood	Full UniProt name: Bile salt sulfotransferase	774	1	Adults (18-65 years)	Both	European
Supplemental Table 11 B Look up the CpGs within DMR in the EWAS catalogue and EWAS atalas database
CpG	Location	Chr	Pos	Gene	Type	Beta	SE	P	Details	StudyID	Author	Consortium	PMID	Date	Trait	EFO	Analysis	Source	Outcome	Exposure	Covariates	Outcome_Units	Exposure_Units	Methylation_Array	Tissue	Further_Details	N	N_Cohorts	Age	Sex	Ancestry
cg05630111	chr1:150948030	1	150948030	LASS2	South shore	-0.000212	5.3e-05	5.86e-05	-	27843151_alcohol_consumption_per_day_european_ancestry	Liu C	CHARGE+	27843151	2016-12-15	Alcohol consumption per day	EFO_0007878, EFO_0004329	European ancestry	Table S5	DNA methylation	Alcohol consumption per day	Age, sex, body mass index, cell composition, batch	Beta values	g der day	Illumina HumanMethylation450	Whole blood	NA	9643	10	Adults	Both	European
cg05630111	chr1:150948030	1	150948030	LASS2	South shore	NA	NA	7.04e-09	-	26500701_sex_kora_f4	Singmann P	NA	26500701	2015-10-19	Sex	EFO_0001271	KORA F4	Additional file 2	DNA methylation	Sex	Age, smoking, alcohol consumption, body mass index, triglycerides, total leucocytes, high-density lipoprotein, low-density lipoprotein, physical activity, diabetes, myocardial infarction, cell composition, batch	Beta values	NA	Illumina HumanMethylation450	Whole blood	NA	1799	1	Adults	Both	European
cg05630111	chr1:150948030	1	150948030	LASS2	South shore	NA	NA	2.21e-06	-	26500701_sex_kora_f3	Singmann P	NA	26500701	2015-10-19	Sex	EFO_0001271	KORA F3	Additional file 2	DNA methylation	Sex	Age, smoking, alcohol consumption, body mass index, triglycerides, total leucocytes, high-density lipoprotein, low-density lipoprotein, physical activity, diabetes, myocardial infarction, cell composition, batch	Beta values	NA	Illumina HumanMethylation450	Whole blood	NA	500	1	Adults	Both	European
cg13073141	chr1:150948024	1	150948024	LASS2	South shore	NA	NA	1.85e-08	-	26500701_sex_kora_f4	Singmann P	NA	26500701	2015-10-19	Sex	EFO_0001271	KORA F4	Additional file 2	DNA methylation	Sex	Age, smoking, alcohol consumption, body mass index, triglycerides, total leucocytes, high-density lipoprotein, low-density lipoprotein, physical activity, diabetes, myocardial infarction, cell composition, batch	Beta values	NA	Illumina HumanMethylation450	Whole blood	NA	1799	1	Adults	Both	European
cg13073141	chr1:150948024	1	150948024	LASS2	South shore	NA	NA	2.36e-06	-	26500701_sex_kora_f3	Singmann P	NA	26500701	2015-10-19	Sex	EFO_0001271	KORA F3	Additional file 2	DNA methylation	Sex	Age, smoking, alcohol consumption, body mass index, triglycerides, total leucocytes, high-density lipoprotein, low-density lipoprotein, physical activity, diabetes, myocardial infarction, cell composition, batch	Beta values	NA	Illumina HumanMethylation450	Whole blood	NA	500	1	Adults	Both	European
cg18611122	chr1:150947896	1	150947896	LASS2	Island	-0.000147	3.6e-05	5.18e-05	-	27843151_alcohol_consumption_per_day_european_ancestry	Liu C	CHARGE+	27843151	2016-12-15	Alcohol consumption per day	EFO_0007878, EFO_0004329	European ancestry	Table S5	DNA methylation	Alcohol consumption per day	Age, sex, body mass index, cell composition, batch	Beta values	g der day	Illumina HumanMethylation450	Whole blood	NA	9643	10	Adults	Both	European
cg18611122	chr1:150947896	1	150947896	LASS2	Island	NA	NA	1.21e-08	-	26500701_sex_kora_f4	Singmann P	NA	26500701	2015-10-19	Sex	EFO_0001271	KORA F4	Additional file 2	DNA methylation	Sex	Age, smoking, alcohol consumption, body mass index, triglycerides, total leucocytes, high-density lipoprotein, low-density lipoprotein, physical activity, diabetes, myocardial infarction, cell composition, batch	Beta values	NA	Illumina HumanMethylation450	Whole blood	NA	1799	1	Adults	Both	European
cg18611122	chr1:150947896	1	150947896	LASS2	Island	NA	NA	2.64e-06	-	26500701_sex_kora_f3	Singmann P	NA	26500701	2015-10-19	Sex	EFO_0001271	KORA F3	Additional file 2	DNA methylation	Sex	Age, smoking, alcohol consumption, body mass index, triglycerides, total leucocytes, high-density lipoprotein, low-density lipoprotein, physical activity, diabetes, myocardial infarction, cell composition, batch	Beta values	NA	Illumina HumanMethylation450	Whole blood	NA	500	1	Adults	Both	European
cg22012583	chr1:150947949	1	150947949	LASS2	Island	-0.000245	5e-05	1.1e-06	-	27843151_alcohol_consumption_per_day_european_ancestry	Liu C	CHARGE+	27843151	2016-12-15	Alcohol consumption per day	EFO_0007878, EFO_0004329	European ancestry	Table S5	DNA methylation	Alcohol consumption per day	Age, sex, body mass index, cell composition, batch	Beta values	g der day	Illumina HumanMethylation450	Whole blood	NA	9643	10	Adults	Both	European
cg22012583	chr1:150947949	1	150947949	LASS2	Island	NA	NA	2.33e-10	-	26500701_sex_kora_f4	Singmann P	NA	26500701	2015-10-19	Sex	EFO_0001271	KORA F4	Additional file 2	DNA methylation	Sex	Age, smoking, alcohol consumption, body mass index, triglycerides, total leucocytes, high-density lipoprotein, low-density lipoprotein, physical activity, diabetes, myocardial infarction, cell composition, batch	Beta values	NA	Illumina HumanMethylation450	Whole blood	NA	1799	1	Adults	Both	European
cg22012583	chr1:150947949	1	150947949	LASS2	Island	NA	NA	3.16e-07	-	26500701_sex_kora_f3	Singmann P	NA	26500701	2015-10-19	Sex	EFO_0001271	KORA F3	Additional file 2	DNA methylation	Sex	Age, smoking, alcohol consumption, body mass index, triglycerides, total leucocytes, high-density lipoprotein, low-density lipoprotein, physical activity, diabetes, myocardial infarction, cell composition, batch	Beta values	NA	Illumina HumanMethylation450	Whole blood	NA	500	1	Adults	Both	European
cg04652943	chr2:3750565	2	3750565	-	North shore	0.0149	0.003732	3.27e-05	-	28811542_age	Li S	NA	28811542	2017-08-15	Age	EFO_0000246	NA	Table S1	DNA methylation	Age	cell composition	M values	years	Illumina HumanMethylation450	Whole blood	NA	1366	2	Geriatrics	NA	European
cg04652943	chr2:3750565	2	3750565	-	North shore	NA	NA	3.36e-05	-	26500701_sex_kora_f4	Singmann P	NA	26500701	2015-10-19	Sex	EFO_0001271	KORA F4	Additional file 2	DNA methylation	Sex	Age, smoking, alcohol consumption, body mass index, triglycerides, total leucocytes, high-density lipoprotein, low-density lipoprotein, physical activity, diabetes, myocardial infarction, cell composition, batch	Beta values	NA	Illumina HumanMethylation450	Whole blood	NA	1799	1	Adults	Both	European
cg04981619	chr2:43328122	2	43328122	-	Island	0.009	0.002	6.78e-06	-	27040690_maternal_smoking_in_pregnancy_sustained_maternal_smoking_in_pregnancy_effect_on_newborns	Joubert BR	PACE	27040690	2016-04-07	Maternal smoking in pregnancy	EFO_0006527, EFO_0005671, EFO_0004318, EFO_0002950	Sustained maternal smoking in pregnancy effect on newborns	Table S3	DNA methylation	Maternal smoking in pregnancy	Maternal age, maternal education, parity, batch	Beta values	NA	Illumina HumanMethylation450	Cord blood	NA	5647	9	Infants	NA	European, African, Admixed, Other
cg04981619	chr2:43328122	2	43328122	-	Island	0.009	0.002	3.42e-06	-	27040690_maternal_smoking_in_pregnancy_sustained_maternal_smoking_in_pregnancy_effect_on_newborns_adjusted_for_cell_counts	Joubert BR	PACE	27040690	2016-04-07	Maternal smoking in pregnancy	EFO_0006527, EFO_0005671, EFO_0004318, EFO_0002950	Sustained maternal smoking in pregnancy effect on newborns adjusted for cell composition	Table S3	DNA methylation	Maternal smoking in pregnancy	Maternal age, maternal education, parity, cell composition, batch	Beta values	NA	Illumina HumanMethylation450	Cord blood	NA	5647	9	Infants	NA	European, African, Admixed, Other
cg04981619	chr2:43328122	2	43328122	-	Island	0.008	0.002	6.44e-07	-	27040690_maternal_smoking_in_pregnancy_any_maternal_smoking_in_pregnancy_effect_on_newborns	Joubert BR	PACE	27040690	2016-04-07	Maternal smoking in pregnancy	EFO_0006527, EFO_0005671, EFO_0004318, EFO_0002950	Any maternal smoking in pregnancy effect on newborns	Table S3	DNA methylation	Maternal smoking in pregnancy	Maternal age, maternal education, parity, batch	Beta values	NA	Illumina HumanMethylation450	Cord blood	NA	6685	13	Infants	NA	European, East Asian, African, Admixed, Other
cg04981619	chr2:43328122	2	43328122	-	Island	NA	NA	7.52e-16	-	26500701_sex_kora_f4	Singmann P	NA	26500701	2015-10-19	Sex	EFO_0001271	KORA F4	Additional file 2	DNA methylation	Sex	Age, smoking, alcohol consumption, body mass index, triglycerides, total leucocytes, high-density lipoprotein, low-density lipoprotein, physical activity, diabetes, myocardial infarction, cell composition, batch	Beta values	NA	Illumina HumanMethylation450	Whole blood	NA	1799	1	Adults	Both	European
cg05339727	chr2:165812079	2	165812079	SLC38A11	Open sea	-0.0137	0.003092	4.68e-06	-	28811542_age	Li S	NA	28811542	2017-08-15	Age	EFO_0000246	NA	Table S1	DNA methylation	Age	cell composition	M values	years	Illumina HumanMethylation450	Whole blood	NA	1366	2	Geriatrics	NA	European
cg05339727	chr2:165812079	2	165812079	SLC38A11	Open sea	NA	NA	6.77e-05	-	26500701_sex_kora_f4	Singmann P	NA	26500701	2015-10-19	Sex	EFO_0001271	KORA F4	Additional file 2	DNA methylation	Sex	Age, smoking, alcohol consumption, body mass index, triglycerides, total leucocytes, high-density lipoprotein, low-density lipoprotein, physical activity, diabetes, myocardial infarction, cell composition, batch	Beta values	NA	Illumina HumanMethylation450	Whole blood	NA	1799	1	Adults	Both	European
cg05672223	chr2:43328033	2	43328033	-	Island	0.007	0.002	4.02e-05	-	27040690_maternal_smoking_in_pregnancy_sustained_maternal_smoking_in_pregnancy_effect_on_newborns	Joubert BR	PACE	27040690	2016-04-07	Maternal smoking in pregnancy	EFO_0006527, EFO_0005671, EFO_0004318, EFO_0002950	Sustained maternal smoking in pregnancy effect on newborns	Table S3	DNA methylation	Maternal smoking in pregnancy	Maternal age, maternal education, parity, batch	Beta values	NA	Illumina HumanMethylation450	Cord blood	NA	5647	9	Infants	NA	European, African, Admixed, Other
cg05672223	chr2:43328033	2	43328033	-	Island	0.007	0.002	3.46e-05	-	27040690_maternal_smoking_in_pregnancy_sustained_maternal_smoking_in_pregnancy_effect_on_newborns_adjusted_for_cell_counts	Joubert BR	PACE	27040690	2016-04-07	Maternal smoking in pregnancy	EFO_0006527, EFO_0005671, EFO_0004318, EFO_0002950	Sustained maternal smoking in pregnancy effect on newborns adjusted for cell composition	Table S3	DNA methylation	Maternal smoking in pregnancy	Maternal age, maternal education, parity, cell composition, batch	Beta values	NA	Illumina HumanMethylation450	Cord blood	NA	5647	9	Infants	NA	European, African, Admixed, Other
cg05672223	chr2:43328033	2	43328033	-	Island	0.006	0.001	5.81e-05	-	27040690_maternal_smoking_in_pregnancy_any_maternal_smoking_in_pregnancy_effect_on_newborns	Joubert BR	PACE	27040690	2016-04-07	Maternal smoking in pregnancy	EFO_0006527, EFO_0005671, EFO_0004318, EFO_0002950	Any maternal smoking in pregnancy effect on newborns	Table S3	DNA methylation	Maternal smoking in pregnancy	Maternal age, maternal education, parity, batch	Beta values	NA	Illumina HumanMethylation450	Cord blood	NA	6685	13	Infants	NA	European, East Asian, African, Admixed, Other
cg05672223	chr2:43328033	2	43328033	-	Island	NA	NA	4.31e-11	-	26500701_sex_kora_f4	Singmann P	NA	26500701	2015-10-19	Sex	EFO_0001271	KORA F4	Additional file 2	DNA methylation	Sex	Age, smoking, alcohol consumption, body mass index, triglycerides, total leucocytes, high-density lipoprotein, low-density lipoprotein, physical activity, diabetes, myocardial infarction, cell composition, batch	Beta values	NA	Illumina HumanMethylation450	Whole blood	NA	1799	1	Adults	Both	European
cg05875017	chr2:233390771	2	233390771	CHRND	South shore	NA	NA	2.2e-13	-	26500701_sex_kora_f4	Singmann P	NA	26500701	2015-10-19	Sex	EFO_0001271	KORA F4	Additional file 2	DNA methylation	Sex	Age, smoking, alcohol consumption, body mass index, triglycerides, total leucocytes, high-density lipoprotein, low-density lipoprotein, physical activity, diabetes, myocardial infarction, cell composition, batch	Beta values	NA	Illumina HumanMethylation450	Whole blood	NA	1799	1	Adults	Both	European
cg14706297	chr2:43328266	2	43328266	-	Island	0.015	0.003	5.02e-08	-	27040690_maternal_smoking_in_pregnancy_sustained_maternal_smoking_in_pregnancy_effect_on_newborns	Joubert BR	PACE	27040690	2016-04-07	Maternal smoking in pregnancy	EFO_0006527, EFO_0005671, EFO_0004318, EFO_0002950	Sustained maternal smoking in pregnancy effect on newborns	Table S3	DNA methylation	Maternal smoking in pregnancy	Maternal age, maternal education, parity, batch	Beta values	NA	Illumina HumanMethylation450	Cord blood	NA	5647	9	Infants	NA	European, African, Admixed, Other
cg14706297	chr2:43328266	2	43328266	-	Island	0.015	0.003	1.08e-08	-	27040690_maternal_smoking_in_pregnancy_sustained_maternal_smoking_in_pregnancy_effect_on_newborns_adjusted_for_cell_counts	Joubert BR	PACE	27040690	2016-04-07	Maternal smoking in pregnancy	EFO_0006527, EFO_0005671, EFO_0004318, EFO_0002950	Sustained maternal smoking in pregnancy effect on newborns adjusted for cell composition	Table S3	DNA methylation	Maternal smoking in pregnancy	Maternal age, maternal education, parity, cell composition, batch	Beta values	NA	Illumina HumanMethylation450	Cord blood	NA	5647	9	Infants	NA	European, African, Admixed, Other
cg14706297	chr2:43328266	2	43328266	-	Island	0.011	0.002	1.26e-07	-	27040690_maternal_smoking_in_pregnancy_any_maternal_smoking_in_pregnancy_effect_on_newborns	Joubert BR	PACE	27040690	2016-04-07	Maternal smoking in pregnancy	EFO_0006527, EFO_0005671, EFO_0004318, EFO_0002950	Any maternal smoking in pregnancy effect on newborns	Table S3	DNA methylation	Maternal smoking in pregnancy	Maternal age, maternal education, parity, batch	Beta values	NA	Illumina HumanMethylation450	Cord blood	NA	6685	13	Infants	NA	European, East Asian, African, Admixed, Other
cg14706297	chr2:43328266	2	43328266	-	Island	NA	NA	9.27e-15	-	26500701_sex_kora_f4	Singmann P	NA	26500701	2015-10-19	Sex	EFO_0001271	KORA F4	Additional file 2	DNA methylation	Sex	Age, smoking, alcohol consumption, body mass index, triglycerides, total leucocytes, high-density lipoprotein, low-density lipoprotein, physical activity, diabetes, myocardial infarction, cell composition, batch	Beta values	NA	Illumina HumanMethylation450	Whole blood	NA	1799	1	Adults	Both	European
cg20371266	chr2:233390781	2	233390781	CHRND	South shore	NA	NA	8.32e-14	-	26500701_sex_kora_f4	Singmann P	NA	26500701	2015-10-19	Sex	EFO_0001271	KORA F4	Additional file 2	DNA methylation	Sex	Age, smoking, alcohol consumption, body mass index, triglycerides, total leucocytes, high-density lipoprotein, low-density lipoprotein, physical activity, diabetes, myocardial infarction, cell composition, batch	Beta values	NA	Illumina HumanMethylation450	Whole blood	NA	1799	1	Adults	Both	European
cg22276371	chr2:233390859	2	233390859	CHRND	South shore	NA	NA	9.72e-12	-	26500701_sex_kora_f4	Singmann P	NA	26500701	2015-10-19	Sex	EFO_0001271	KORA F4	Additional file 2	DNA methylation	Sex	Age, smoking, alcohol consumption, body mass index, triglycerides, total leucocytes, high-density lipoprotein, low-density lipoprotein, physical activity, diabetes, myocardial infarction, cell composition, batch	Beta values	NA	Illumina HumanMethylation450	Whole blood	NA	1799	1	Adults	Both	European
cg23398241	chr2:233390712	2	233390712	CHRND	South shore	NA	NA	2.27e-07	-	26500701_sex_kora_f4	Singmann P	NA	26500701	2015-10-19	Sex	EFO_0001271	KORA F4	Additional file 2	DNA methylation	Sex	Age, smoking, alcohol consumption, body mass index, triglycerides, total leucocytes, high-density lipoprotein, low-density lipoprotein, physical activity, diabetes, myocardial infarction, cell composition, batch	Beta values	NA	Illumina HumanMethylation450	Whole blood	NA	1799	1	Adults	Both	European
cg23737263	chr2:43328424	2	43328424	-	South shore	0.006	0.001	7.71e-06	-	27040690_maternal_smoking_in_pregnancy_sustained_maternal_smoking_in_pregnancy_effect_on_newborns	Joubert BR	PACE	27040690	2016-04-07	Maternal smoking in pregnancy	EFO_0006527, EFO_0005671, EFO_0004318, EFO_0002950	Sustained maternal smoking in pregnancy effect on newborns	Table S3	DNA methylation	Maternal smoking in pregnancy	Maternal age, maternal education, parity, batch	Beta values	NA	Illumina HumanMethylation450	Cord blood	NA	5647	9	Infants	NA	European, African, Admixed, Other
cg23737263	chr2:43328424	2	43328424	-	South shore	0.006	0.001	1.61e-05	-	27040690_maternal_smoking_in_pregnancy_sustained_maternal_smoking_in_pregnancy_effect_on_newborns_adjusted_for_cell_counts	Joubert BR	PACE	27040690	2016-04-07	Maternal smoking in pregnancy	EFO_0006527, EFO_0005671, EFO_0004318, EFO_0002950	Sustained maternal smoking in pregnancy effect on newborns adjusted for cell composition	Table S3	DNA methylation	Maternal smoking in pregnancy	Maternal age, maternal education, parity, cell composition, batch	Beta values	NA	Illumina HumanMethylation450	Cord blood	NA	5647	9	Infants	NA	European, African, Admixed, Other
cg23737263	chr2:43328424	2	43328424	-	South shore	0.005	0.001	2.13e-05	-	27040690_maternal_smoking_in_pregnancy_any_maternal_smoking_in_pregnancy_effect_on_newborns	Joubert BR	PACE	27040690	2016-04-07	Maternal smoking in pregnancy	EFO_0006527, EFO_0005671, EFO_0004318, EFO_0002950	Any maternal smoking in pregnancy effect on newborns	Table S3	DNA methylation	Maternal smoking in pregnancy	Maternal age, maternal education, parity, batch	Beta values	NA	Illumina HumanMethylation450	Cord blood	NA	6685	13	Infants	NA	European, East Asian, African, Admixed, Other
cg23737263	chr2:43328424	2	43328424	-	South shore	NA	NA	1.44e-18	-	26500701_sex_kora_f4	Singmann P	NA	26500701	2015-10-19	Sex	EFO_0001271	KORA F4	Additional file 2	DNA methylation	Sex	Age, smoking, alcohol consumption, body mass index, triglycerides, total leucocytes, high-density lipoprotein, low-density lipoprotein, physical activity, diabetes, myocardial infarction, cell composition, batch	Beta values	NA	Illumina HumanMethylation450	Whole blood	NA	1799	1	Adults	Both	European
cg23737263	chr2:43328424	2	43328424	-	South shore	NA	NA	9.19e-07	-	25249537_sex_discovery	Shah S	NA	25249537	2014-09-23	Sex	PATO_0000047	Discovery	Table S3	DNA methylation	Sex	Smoking, cell composition, batch	Beta values	NA	Illumina HumanMethylation450	Whole blood	NA	815	1	Geriatrics	Both	European
cg24601559	chr2:43328536	2	43328536	-	South shore	0.011	0.002	6.44e-06	-	27040690_maternal_smoking_in_pregnancy_sustained_maternal_smoking_in_pregnancy_effect_on_newborns	Joubert BR	PACE	27040690	2016-04-07	Maternal smoking in pregnancy	EFO_0006527, EFO_0005671, EFO_0004318, EFO_0002950	Sustained maternal smoking in pregnancy effect on newborns	Table S3	DNA methylation	Maternal smoking in pregnancy	Maternal age, maternal education, parity, batch	Beta values	NA	Illumina HumanMethylation450	Cord blood	NA	5647	9	Infants	NA	European, African, Admixed, Other
cg24601559	chr2:43328536	2	43328536	-	South shore	0.01	0.002	1.1e-05	-	27040690_maternal_smoking_in_pregnancy_sustained_maternal_smoking_in_pregnancy_effect_on_newborns_adjusted_for_cell_counts	Joubert BR	PACE	27040690	2016-04-07	Maternal smoking in pregnancy	EFO_0006527, EFO_0005671, EFO_0004318, EFO_0002950	Sustained maternal smoking in pregnancy effect on newborns adjusted for cell composition	Table S3	DNA methylation	Maternal smoking in pregnancy	Maternal age, maternal education, parity, cell composition, batch	Beta values	NA	Illumina HumanMethylation450	Cord blood	NA	5647	9	Infants	NA	European, African, Admixed, Other
cg24601559	chr2:43328536	2	43328536	-	South shore	0.009	0.002	5.04e-06	-	27040690_maternal_smoking_in_pregnancy_any_maternal_smoking_in_pregnancy_effect_on_newborns	Joubert BR	PACE	27040690	2016-04-07	Maternal smoking in pregnancy	EFO_0006527, EFO_0005671, EFO_0004318, EFO_0002950	Any maternal smoking in pregnancy effect on newborns	Table S3	DNA methylation	Maternal smoking in pregnancy	Maternal age, maternal education, parity, batch	Beta values	NA	Illumina HumanMethylation450	Cord blood	NA	6685	13	Infants	NA	European, East Asian, African, Admixed, Other
cg24601559	chr2:43328536	2	43328536	-	South shore	NA	NA	8.88e-18	-	26500701_sex_kora_f4	Singmann P	NA	26500701	2015-10-19	Sex	EFO_0001271	KORA F4	Additional file 2	DNA methylation	Sex	Age, smoking, alcohol consumption, body mass index, triglycerides, total leucocytes, high-density lipoprotein, low-density lipoprotein, physical activity, diabetes, myocardial infarction, cell composition, batch	Beta values	NA	Illumina HumanMethylation450	Whole blood	NA	1799	1	Adults	Both	European
cg24601559	chr2:43328536	2	43328536	-	South shore	NA	NA	3.67e-07	-	25249537_sex_discovery	Shah S	NA	25249537	2014-09-23	Sex	PATO_0000047	Discovery	Table S3	DNA methylation	Sex	Smoking, cell composition, batch	Beta values	NA	Illumina HumanMethylation450	Whole blood	NA	815	1	Geriatrics	Both	European
cg08508763	chr3:42201380	3	42201380	TRAK1	Open sea	NA	NA	9.47e-06	-	26500701_sex_kora_f4	Singmann P	NA	26500701	2015-10-19	Sex	EFO_0001271	KORA F4	Additional file 2	DNA methylation	Sex	Age, smoking, alcohol consumption, body mass index, triglycerides, total leucocytes, high-density lipoprotein, low-density lipoprotein, physical activity, diabetes, myocardial infarction, cell composition, batch	Beta values	NA	Illumina HumanMethylation450	Whole blood	NA	1799	1	Adults	Both	European
cg25151919	chr3:44754333	3	44754333	ZNF502	Island	0.0241	0.003985	7.35e-10	-	28811542_age	Li S	NA	28811542	2017-08-15	Age	EFO_0000246	NA	Table S1	DNA methylation	Age	cell composition	M values	years	Illumina HumanMethylation450	Whole blood	NA	1366	2	Geriatrics	NA	European
cg00138041	chr4:81117665	4	81117665	PRDM8	North shore	-0.021	0.004	1.39e-06	-	27040690_maternal_smoking_in_pregnancy_sustained_maternal_smoking_in_pregnancy_effect_on_newborns	Joubert BR	PACE	27040690	2016-04-07	Maternal smoking in pregnancy	EFO_0006527, EFO_0005671, EFO_0004318, EFO_0002950	Sustained maternal smoking in pregnancy effect on newborns	Table S3	DNA methylation	Maternal smoking in pregnancy	Maternal age, maternal education, parity, batch	Beta values	NA	Illumina HumanMethylation450	Cord blood	NA	5647	9	Infants	NA	European, African, Admixed, Other
cg00138041	chr4:81117665	4	81117665	PRDM8	North shore	-0.021	0.005	4.84e-06	-	27040690_maternal_smoking_in_pregnancy_sustained_maternal_smoking_in_pregnancy_effect_on_newborns_adjusted_for_cell_counts	Joubert BR	PACE	27040690	2016-04-07	Maternal smoking in pregnancy	EFO_0006527, EFO_0005671, EFO_0004318, EFO_0002950	Sustained maternal smoking in pregnancy effect on newborns adjusted for cell composition	Table S3	DNA methylation	Maternal smoking in pregnancy	Maternal age, maternal education, parity, cell composition, batch	Beta values	NA	Illumina HumanMethylation450	Cord blood	NA	5647	9	Infants	NA	European, African, Admixed, Other
cg03463411	chr4:81118188	4	81118188	PRDM8	Island	-0.014	0.003	1.09e-06	-	27040690_maternal_smoking_in_pregnancy_sustained_maternal_smoking_in_pregnancy_effect_on_newborns	Joubert BR	PACE	27040690	2016-04-07	Maternal smoking in pregnancy	EFO_0006527, EFO_0005671, EFO_0004318, EFO_0002950	Sustained maternal smoking in pregnancy effect on newborns	Table S3	DNA methylation	Maternal smoking in pregnancy	Maternal age, maternal education, parity, batch	Beta values	NA	Illumina HumanMethylation450	Cord blood	NA	5647	9	Infants	NA	European, African, Admixed, Other
cg03463411	chr4:81118188	4	81118188	PRDM8	Island	-0.013	0.003	9.03e-06	-	27040690_maternal_smoking_in_pregnancy_sustained_maternal_smoking_in_pregnancy_effect_on_newborns_adjusted_for_cell_counts	Joubert BR	PACE	27040690	2016-04-07	Maternal smoking in pregnancy	EFO_0006527, EFO_0005671, EFO_0004318, EFO_0002950	Sustained maternal smoking in pregnancy effect on newborns adjusted for cell composition	Table S3	DNA methylation	Maternal smoking in pregnancy	Maternal age, maternal education, parity, cell composition, batch	Beta values	NA	Illumina HumanMethylation450	Cord blood	NA	5647	9	Infants	NA	European, African, Admixed, Other
cg03463411	chr4:81118188	4	81118188	PRDM8	Island	-0.009	0.002	9.47e-05	-	27040690_maternal_smoking_in_pregnancy_any_maternal_smoking_in_pregnancy_effect_on_newborns	Joubert BR	PACE	27040690	2016-04-07	Maternal smoking in pregnancy	EFO_0006527, EFO_0005671, EFO_0004318, EFO_0002950	Any maternal smoking in pregnancy effect on newborns	Table S3	DNA methylation	Maternal smoking in pregnancy	Maternal age, maternal education, parity, batch	Beta values	NA	Illumina HumanMethylation450	Cord blood	NA	6685	13	Infants	NA	European, East Asian, African, Admixed, Other
cg04235768	chr4:81118343	4	81118343	PRDM8	Island	-0.014	0.002	1.35e-09	-	27040690_maternal_smoking_in_pregnancy_sustained_maternal_smoking_in_pregnancy_effect_on_newborns	Joubert BR	PACE	27040690	2016-04-07	Maternal smoking in pregnancy	EFO_0006527, EFO_0005671, EFO_0004318, EFO_0002950	Sustained maternal smoking in pregnancy effect on newborns	Table S3	DNA methylation	Maternal smoking in pregnancy	Maternal age, maternal education, parity, batch	Beta values	NA	Illumina HumanMethylation450	Cord blood	NA	5647	9	Infants	NA	European, African, Admixed, Other
cg04235768	chr4:81118343	4	81118343	PRDM8	Island	-0.013	0.002	4.06e-08	-	27040690_maternal_smoking_in_pregnancy_sustained_maternal_smoking_in_pregnancy_effect_on_newborns_adjusted_for_cell_counts	Joubert BR	PACE	27040690	2016-04-07	Maternal smoking in pregnancy	EFO_0006527, EFO_0005671, EFO_0004318, EFO_0002950	Sustained maternal smoking in pregnancy effect on newborns adjusted for cell composition	Table S3	DNA methylation	Maternal smoking in pregnancy	Maternal age, maternal education, parity, cell composition, batch	Beta values	NA	Illumina HumanMethylation450	Cord blood	NA	5647	9	Infants	NA	European, African, Admixed, Other
cg04235768	chr4:81118343	4	81118343	PRDM8	Island	-0.009	0.002	1.06e-05	-	27040690_maternal_smoking_in_pregnancy_any_maternal_smoking_in_pregnancy_effect_on_newborns	Joubert BR	PACE	27040690	2016-04-07	Maternal smoking in pregnancy	EFO_0006527, EFO_0005671, EFO_0004318, EFO_0002950	Any maternal smoking in pregnancy effect on newborns	Table S3	DNA methylation	Maternal smoking in pregnancy	Maternal age, maternal education, parity, batch	Beta values	NA	Illumina HumanMethylation450	Cord blood	NA	6685	13	Infants	NA	European, East Asian, African, Admixed, Other
cg04857395	chr4:3516637	4	3516637	LRPAP1	Island	7.6e-05	1.9e-05	8.38e-05	-	27843151_alcohol_consumption_per_day_african_ancestry	Liu C	CHARGE+	27843151	2016-11-15	Alcohol consumption per day	EFO_0007878, EFO_0004329	African ancestry	Table S6	DNA methylation	Alcohol consumption per day	Age, sex, body mass index, cell composition, batch	Beta values	g per day	Illumina HumanMethylation450	Whole blood	NA	2423	3	Adults	Both	African
cg05452645	chr4:81117647	4	81117647	PRDM8	North shore	-0.022	0.004	9e-09	-	27040690_maternal_smoking_in_pregnancy_sustained_maternal_smoking_in_pregnancy_effect_on_newborns	Joubert BR	PACE	27040690	2016-04-07	Maternal smoking in pregnancy	EFO_0006527, EFO_0005671, EFO_0004318, EFO_0002950	Sustained maternal smoking in pregnancy effect on newborns	Table S3	DNA methylation	Maternal smoking in pregnancy	Maternal age, maternal education, parity, batch	Beta values	NA	Illumina HumanMethylation450	Cord blood	NA	5647	9	Infants	NA	European, African, Admixed, Other
cg05452645	chr4:81117647	4	81117647	PRDM8	North shore	-0.021	0.004	4.12e-08	-	27040690_maternal_smoking_in_pregnancy_sustained_maternal_smoking_in_pregnancy_effect_on_newborns_adjusted_for_cell_counts	Joubert BR	PACE	27040690	2016-04-07	Maternal smoking in pregnancy	EFO_0006527, EFO_0005671, EFO_0004318, EFO_0002950	Sustained maternal smoking in pregnancy effect on newborns adjusted for cell composition	Table S3	DNA methylation	Maternal smoking in pregnancy	Maternal age, maternal education, parity, cell composition, batch	Beta values	NA	Illumina HumanMethylation450	Cord blood	NA	5647	9	Infants	NA	European, African, Admixed, Other
cg05452645	chr4:81117647	4	81117647	PRDM8	North shore	-0.014	0.003	2.14e-05	-	27040690_maternal_smoking_in_pregnancy_any_maternal_smoking_in_pregnancy_effect_on_newborns	Joubert BR	PACE	27040690	2016-04-07	Maternal smoking in pregnancy	EFO_0006527, EFO_0005671, EFO_0004318, EFO_0002950	Any maternal smoking in pregnancy effect on newborns	Table S3	DNA methylation	Maternal smoking in pregnancy	Maternal age, maternal education, parity, batch	Beta values	NA	Illumina HumanMethylation450	Cord blood	NA	6685	13	Infants	NA	European, East Asian, African, Admixed, Other
cg06373870	chr4:81117853	4	81117853	PRDM8	North shore	-0.017	0.003	1.24e-08	-	27040690_maternal_smoking_in_pregnancy_sustained_maternal_smoking_in_pregnancy_effect_on_newborns	Joubert BR	PACE	27040690	2016-04-07	Maternal smoking in pregnancy	EFO_0006527, EFO_0005671, EFO_0004318, EFO_0002950	Sustained maternal smoking in pregnancy effect on newborns	Table S3	DNA methylation	Maternal smoking in pregnancy	Maternal age, maternal education, parity, batch	Beta values	NA	Illumina HumanMethylation450	Cord blood	NA	5647	9	Infants	NA	European, African, Admixed, Other
cg06373870	chr4:81117853	4	81117853	PRDM8	North shore	-0.016	0.003	6.36e-08	-	27040690_maternal_smoking_in_pregnancy_sustained_maternal_smoking_in_pregnancy_effect_on_newborns_adjusted_for_cell_counts	Joubert BR	PACE	27040690	2016-04-07	Maternal smoking in pregnancy	EFO_0006527, EFO_0005671, EFO_0004318, EFO_0002950	Sustained maternal smoking in pregnancy effect on newborns adjusted for cell composition	Table S3	DNA methylation	Maternal smoking in pregnancy	Maternal age, maternal education, parity, cell composition, batch	Beta values	NA	Illumina HumanMethylation450	Cord blood	NA	5647	9	Infants	NA	European, African, Admixed, Other
cg06373870	chr4:81117853	4	81117853	PRDM8	North shore	-0.01	0.003	8.06e-05	-	27040690_maternal_smoking_in_pregnancy_any_maternal_smoking_in_pregnancy_effect_on_newborns	Joubert BR	PACE	27040690	2016-04-07	Maternal smoking in pregnancy	EFO_0006527, EFO_0005671, EFO_0004318, EFO_0002950	Any maternal smoking in pregnancy effect on newborns	Table S3	DNA methylation	Maternal smoking in pregnancy	Maternal age, maternal education, parity, batch	Beta values	NA	Illumina HumanMethylation450	Cord blood	NA	6685	13	Infants	NA	European, East Asian, African, Admixed, Other
cg02267483	chr5:140810404	5	140810404	PCDHGA4;PCDHGA11;PCDHGA9;PCDHGA1;PCDHGB1;PCDHGB6;PCDHGA12;PCDHGB3;PCDHGB7;PCDHGA6;PCDHGA8;PCDHGA10;PCDHGA5;PCDHGB4;PCDHGA3;PCDHGA2;PCDHGA7;PCDHGB2;PCDHGB5	North shore	NA	NA	5.68e-06	-	26500701_sex_kora_f4	Singmann P	NA	26500701	2015-10-19	Sex	EFO_0001271	KORA F4	Additional file 2	DNA methylation	Sex	Age, smoking, alcohol consumption, body mass index, triglycerides, total leucocytes, high-density lipoprotein, low-density lipoprotein, physical activity, diabetes, myocardial infarction, cell composition, batch	Beta values	NA	Illumina HumanMethylation450	Whole blood	NA	1799	1	Adults	Both	European
cg07730329	chr5:140810137	5	140810137	PCDHGA4;PCDHGA11;PCDHGA9;PCDHGA1;PCDHGB1;PCDHGB6;PCDHGA12;PCDHGB3;PCDHGB7;PCDHGA6;PCDHGA8;PCDHGA10;PCDHGA5;PCDHGB4;PCDHGA3;PCDHGA2;PCDHGB2;PCDHGA7;PCDHGB5	North shore	NA	NA	4.21e-05	-	26500701_sex_kora_f4	Singmann P	NA	26500701	2015-10-19	Sex	EFO_0001271	KORA F4	Additional file 2	DNA methylation	Sex	Age, smoking, alcohol consumption, body mass index, triglycerides, total leucocytes, high-density lipoprotein, low-density lipoprotein, physical activity, diabetes, myocardial infarction, cell composition, batch	Beta values	NA	Illumina HumanMethylation450	Whole blood	NA	1799	1	Adults	Both	European
cg11647681	chr5:140810161	5	140810161	PCDHGA4;PCDHGA11;PCDHGA12;PCDHGA9;PCDHGA1;PCDHGB1;PCDHGB6;PCDHGB3;PCDHGB7;PCDHGA6;PCDHGA8;PCDHGA10;PCDHGA5;PCDHGB4;PCDHGA3;PCDHGA2;PCDHGA7;PCDHGB2;PCDHGB5	North shore	NA	NA	4.99e-06	-	26500701_sex_kora_f4	Singmann P	NA	26500701	2015-10-19	Sex	EFO_0001271	KORA F4	Additional file 2	DNA methylation	Sex	Age, smoking, alcohol consumption, body mass index, triglycerides, total leucocytes, high-density lipoprotein, low-density lipoprotein, physical activity, diabetes, myocardial infarction, cell composition, batch	Beta values	NA	Illumina HumanMethylation450	Whole blood	NA	1799	1	Adults	Both	European
cg00919411	chr6:28584078	6	28584078	-	Island	NA	NA	2.78e-14	-	26500701_sex_kora_f4	Singmann P	NA	26500701	2015-10-19	Sex	EFO_0001271	KORA F4	Additional file 2	DNA methylation	Sex	Age, smoking, alcohol consumption, body mass index, triglycerides, total leucocytes, high-density lipoprotein, low-density lipoprotein, physical activity, diabetes, myocardial infarction, cell composition, batch	Beta values	NA	Illumina HumanMethylation450	Whole blood	NA	1799	1	Adults	Both	European
cg01309870	chr6:28584035	6	28584035	-	Island	NA	NA	2.37e-21	-	26500701_sex_kora_f4	Singmann P	NA	26500701	2015-10-19	Sex	EFO_0001271	KORA F4	Additional file 2	DNA methylation	Sex	Age, smoking, alcohol consumption, body mass index, triglycerides, total leucocytes, high-density lipoprotein, low-density lipoprotein, physical activity, diabetes, myocardial infarction, cell composition, batch	Beta values	NA	Illumina HumanMethylation450	Whole blood	NA	1799	1	Adults	Both	European
cg01309870	chr6:28584035	6	28584035	-	Island	NA	NA	1.32e-05	-	26500701_sex_kora_f3	Singmann P	NA	26500701	2015-10-19	Sex	EFO_0001271	KORA F3	Additional file 2	DNA methylation	Sex	Age, smoking, alcohol consumption, body mass index, triglycerides, total leucocytes, high-density lipoprotein, low-density lipoprotein, physical activity, diabetes, myocardial infarction, cell composition, batch	Beta values	NA	Illumina HumanMethylation450	Whole blood	NA	500	1	Adults	Both	European
cg01400884	chr6:28583971	6	28583971	-	Island	NA	NA	1.44e-12	-	26500701_sex_kora_f4	Singmann P	NA	26500701	2015-10-19	Sex	EFO_0001271	KORA F4	Additional file 2	DNA methylation	Sex	Age, smoking, alcohol consumption, body mass index, triglycerides, total leucocytes, high-density lipoprotein, low-density lipoprotein, physical activity, diabetes, myocardial infarction, cell composition, batch	Beta values	NA	Illumina HumanMethylation450	Whole blood	NA	1799	1	Adults	Both	European
cg01400884	chr6:28583971	6	28583971	-	Island	NA	NA	1.34e-05	-	26500701_sex_kora_f3	Singmann P	NA	26500701	2015-10-19	Sex	EFO_0001271	KORA F3	Additional file 2	DNA methylation	Sex	Age, smoking, alcohol consumption, body mass index, triglycerides, total leucocytes, high-density lipoprotein, low-density lipoprotein, physical activity, diabetes, myocardial infarction, cell composition, batch	Beta values	NA	Illumina HumanMethylation450	Whole blood	NA	500	1	Adults	Both	European
cg02186769	chr6:30881645	6	30881645	VARS2;GTF2H4	Island	NA	NA	9.04e-05	-	26500701_sex_kora_f4	Singmann P	NA	26500701	2015-10-19	Sex	EFO_0001271	KORA F4	Additional file 2	DNA methylation	Sex	Age, smoking, alcohol consumption, body mass index, triglycerides, total leucocytes, high-density lipoprotein, low-density lipoprotein, physical activity, diabetes, myocardial infarction, cell composition, batch	Beta values	NA	Illumina HumanMethylation450	Whole blood	NA	1799	1	Adults	Both	European
cg02246609	chr6:28584003	6	28584003	-	Island	NA	NA	7.33e-16	-	26500701_sex_kora_f4	Singmann P	NA	26500701	2015-10-19	Sex	EFO_0001271	KORA F4	Additional file 2	DNA methylation	Sex	Age, smoking, alcohol consumption, body mass index, triglycerides, total leucocytes, high-density lipoprotein, low-density lipoprotein, physical activity, diabetes, myocardial infarction, cell composition, batch	Beta values	NA	Illumina HumanMethylation450	Whole blood	NA	1799	1	Adults	Both	European
cg03045620	chr6:31846970	6	31846970	SLC44A4	Open sea	NA	NA	2.27e-05	-	29086770_educational_attainment_basic_model	Karlsson Linner R	NA	29086770	2017-10-31	Educational attainment	EFO_0004784	Basic model	Table S1.6b	DNA methylation	Educational attainment	Age, sex, cell composition, batch	Beta values	years of schooling	Illumina HumanMethylation450	Whole blood	NA	10767	27	Adults	Both	Unclear
cg03682719	chr6:28584103	6	28584103	-	Island	NA	NA	3.27e-17	-	26500701_sex_kora_f4	Singmann P	NA	26500701	2015-10-19	Sex	EFO_0001271	KORA F4	Additional file 2	DNA methylation	Sex	Age, smoking, alcohol consumption, body mass index, triglycerides, total leucocytes, high-density lipoprotein, low-density lipoprotein, physical activity, diabetes, myocardial infarction, cell composition, batch	Beta values	NA	Illumina HumanMethylation450	Whole blood	NA	1799	1	Adults	Both	European
cg03682719	chr6:28584103	6	28584103	-	Island	NA	NA	3.58e-07	-	26500701_sex_kora_f3	Singmann P	NA	26500701	2015-10-19	Sex	EFO_0001271	KORA F3	Additional file 2	DNA methylation	Sex	Age, smoking, alcohol consumption, body mass index, triglycerides, total leucocytes, high-density lipoprotein, low-density lipoprotein, physical activity, diabetes, myocardial infarction, cell composition, batch	Beta values	NA	Illumina HumanMethylation450	Whole blood	NA	500	1	Adults	Both	European
cg03858673	chr6:28584155	6	28584155	-	Island	NA	NA	5.36e-10	-	26500701_sex_kora_f4	Singmann P	NA	26500701	2015-10-19	Sex	EFO_0001271	KORA F4	Additional file 2	DNA methylation	Sex	Age, smoking, alcohol consumption, body mass index, triglycerides, total leucocytes, high-density lipoprotein, low-density lipoprotein, physical activity, diabetes, myocardial infarction, cell composition, batch	Beta values	NA	Illumina HumanMethylation450	Whole blood	NA	1799	1	Adults	Both	European
cg03926206	chr6:32729358	6	32729358	HLA-DQB2	Island	NA	NA	3.58e-29	-	26500701_sex_kora_f4	Singmann P	NA	26500701	2015-10-19	Sex	EFO_0001271	KORA F4	Additional file 2	DNA methylation	Sex	Age, smoking, alcohol consumption, body mass index, triglycerides, total leucocytes, high-density lipoprotein, low-density lipoprotein, physical activity, diabetes, myocardial infarction, cell composition, batch	Beta values	NA	Illumina HumanMethylation450	Whole blood	NA	1799	1	Adults	Both	European
cg03926206	chr6:32729358	6	32729358	HLA-DQB2	Island	NA	NA	1.65e-10	-	26500701_sex_kora_f3	Singmann P	NA	26500701	2015-10-19	Sex	EFO_0001271	KORA F3	Additional file 2	DNA methylation	Sex	Age, smoking, alcohol consumption, body mass index, triglycerides, total leucocytes, high-density lipoprotein, low-density lipoprotein, physical activity, diabetes, myocardial infarction, cell composition, batch	Beta values	NA	Illumina HumanMethylation450	Whole blood	NA	500	1	Adults	Both	European
cg04626491	chr6:28584053	6	28584053	-	Island	NA	NA	1.42e-19	-	26500701_sex_kora_f4	Singmann P	NA	26500701	2015-10-19	Sex	EFO_0001271	KORA F4	Additional file 2	DNA methylation	Sex	Age, smoking, alcohol consumption, body mass index, triglycerides, total leucocytes, high-density lipoprotein, low-density lipoprotein, physical activity, diabetes, myocardial infarction, cell composition, batch	Beta values	NA	Illumina HumanMethylation450	Whole blood	NA	1799	1	Adults	Both	European
cg04626491	chr6:28584053	6	28584053	-	Island	NA	NA	4.6e-07	-	26500701_sex_kora_f3	Singmann P	NA	26500701	2015-10-19	Sex	EFO_0001271	KORA F3	Additional file 2	DNA methylation	Sex	Age, smoking, alcohol consumption, body mass index, triglycerides, total leucocytes, high-density lipoprotein, low-density lipoprotein, physical activity, diabetes, myocardial infarction, cell composition, batch	Beta values	NA	Illumina HumanMethylation450	Whole blood	NA	500	1	Adults	Both	European
cg04626491	chr6:28584053	6	28584053	-	Island	NA	NA	6.44e-07	-	25249537_sex_discovery	Shah S	NA	25249537	2014-09-23	Sex	PATO_0000047	Discovery	Table S3	DNA methylation	Sex	Smoking, cell composition, batch	Beta values	NA	Illumina HumanMethylation450	Whole blood	NA	815	1	Geriatrics	Both	European
cg04645150	chr6:28584172	6	28584172	-	Island	NA	NA	9.56e-16	-	26500701_sex_kora_f4	Singmann P	NA	26500701	2015-10-19	Sex	EFO_0001271	KORA F4	Additional file 2	DNA methylation	Sex	Age, smoking, alcohol consumption, body mass index, triglycerides, total leucocytes, high-density lipoprotein, low-density lipoprotein, physical activity, diabetes, myocardial infarction, cell composition, batch	Beta values	NA	Illumina HumanMethylation450	Whole blood	NA	1799	1	Adults	Both	European
cg04645150	chr6:28584172	6	28584172	-	Island	NA	NA	5.08e-07	-	26500701_sex_kora_f3	Singmann P	NA	26500701	2015-10-19	Sex	EFO_0001271	KORA F3	Additional file 2	DNA methylation	Sex	Age, smoking, alcohol consumption, body mass index, triglycerides, total leucocytes, high-density lipoprotein, low-density lipoprotein, physical activity, diabetes, myocardial infarction, cell composition, batch	Beta values	NA	Illumina HumanMethylation450	Whole blood	NA	500	1	Adults	Both	European
cg04645150	chr6:28584172	6	28584172	-	Island	NA	NA	1.02e-05	-	25249537_sex_discovery	Shah S	NA	25249537	2014-09-23	Sex	PATO_0000047	Discovery	Table S3	DNA methylation	Sex	Smoking, cell composition, batch	Beta values	NA	Illumina HumanMethylation450	Whole blood	NA	815	1	Geriatrics	Both	European
cg05267955	chr6:30881562	6	30881562	VARS2;GTF2H4	Island	-0.00905	0.002346	5.73e-05	-	28811542_age	Li S	NA	28811542	2017-08-15	Age	EFO_0000246	NA	Table S1	DNA methylation	Age	cell composition	M values	years	Illumina HumanMethylation450	Whole blood	NA	1366	2	Geriatrics	NA	European
cg05267955	chr6:30881562	6	30881562	VARS2;GTF2H4	Island	NA	NA	2.35e-05	-	26500701_sex_kora_f4	Singmann P	NA	26500701	2015-10-19	Sex	EFO_0001271	KORA F4	Additional file 2	DNA methylation	Sex	Age, smoking, alcohol consumption, body mass index, triglycerides, total leucocytes, high-density lipoprotein, low-density lipoprotein, physical activity, diabetes, myocardial infarction, cell composition, batch	Beta values	NA	Illumina HumanMethylation450	Whole blood	NA	1799	1	Adults	Both	European
cg07363637	chr6:31846996	6	31846996	SLC44A4	Open sea	NA	NA	3.31e-05	-	29086770_educational_attainment_basic_model	Karlsson Linner R	NA	29086770	2017-10-31	Educational attainment	EFO_0004784	Basic model	Table S1.6b	DNA methylation	Educational attainment	Age, sex, cell composition, batch	Beta values	years of schooling	Illumina HumanMethylation450	Whole blood	NA	10767	27	Adults	Both	Unclear
cg08093277	chr6:29595299	6	29595299	GABBR1	Island	-0.000264	6.5e-05	4.81e-05	-	27843151_alcohol_consumption_per_day_european_ancestry	Liu C	CHARGE+	27843151	2016-12-15	Alcohol consumption per day	EFO_0007878, EFO_0004329	European ancestry	Table S5	DNA methylation	Alcohol consumption per day	Age, sex, body mass index, cell composition, batch	Beta values	g der day	Illumina HumanMethylation450	Whole blood	NA	9643	10	Adults	Both	European
cg08093277	chr6:29595299	6	29595299	GABBR1	Island	NA	NA	1.31e-05	-	26499864_tic_disorders	Zilhao NR	NA	26499864	2015-12-01	Tic disorders	OMIT_0014825	NA	Table 3	DNA methylation	Tic disorders	Smoking, cell composition, batch	Beta values	NA	Illumina HumanMethylation450	Whole blood	NA	1678	1	Adults	Both	European
cg09424348	chr6:30881549	6	30881549	VARS2;GTF2H4	Island	NA	NA	3.76e-07	-	26500701_sex_kora_f4	Singmann P	NA	26500701	2015-10-19	Sex	EFO_0001271	KORA F4	Additional file 2	DNA methylation	Sex	Age, smoking, alcohol consumption, body mass index, triglycerides, total leucocytes, high-density lipoprotein, low-density lipoprotein, physical activity, diabetes, myocardial infarction, cell composition, batch	Beta values	NA	Illumina HumanMethylation450	Whole blood	NA	1799	1	Adults	Both	European
cg09470274	chr6:28584057	6	28584057	-	Island	NA	NA	7.08e-12	-	26500701_sex_kora_f4	Singmann P	NA	26500701	2015-10-19	Sex	EFO_0001271	KORA F4	Additional file 2	DNA methylation	Sex	Age, smoking, alcohol consumption, body mass index, triglycerides, total leucocytes, high-density lipoprotein, low-density lipoprotein, physical activity, diabetes, myocardial infarction, cell composition, batch	Beta values	NA	Illumina HumanMethylation450	Whole blood	NA	1799	1	Adults	Both	European
cg09470274	chr6:28584057	6	28584057	-	Island	NA	NA	6.66e-05	-	26500701_sex_kora_f3	Singmann P	NA	26500701	2015-10-19	Sex	EFO_0001271	KORA F3	Additional file 2	DNA methylation	Sex	Age, smoking, alcohol consumption, body mass index, triglycerides, total leucocytes, high-density lipoprotein, low-density lipoprotein, physical activity, diabetes, myocardial infarction, cell composition, batch	Beta values	NA	Illumina HumanMethylation450	Whole blood	NA	500	1	Adults	Both	European
cg09739413	chr6:32729498	6	32729498	HLA-DQB2	Island	NA	NA	9.33e-26	-	26500701_sex_kora_f4	Singmann P	NA	26500701	2015-10-19	Sex	EFO_0001271	KORA F4	Additional file 2	DNA methylation	Sex	Age, smoking, alcohol consumption, body mass index, triglycerides, total leucocytes, high-density lipoprotein, low-density lipoprotein, physical activity, diabetes, myocardial infarction, cell composition, batch	Beta values	NA	Illumina HumanMethylation450	Whole blood	NA	1799	1	Adults	Both	European
cg09739413	chr6:32729498	6	32729498	HLA-DQB2	Island	NA	NA	3.11e-13	-	26500701_sex_kora_f3	Singmann P	NA	26500701	2015-10-19	Sex	EFO_0001271	KORA F3	Additional file 2	DNA methylation	Sex	Age, smoking, alcohol consumption, body mass index, triglycerides, total leucocytes, high-density lipoprotein, low-density lipoprotein, physical activity, diabetes, myocardial infarction, cell composition, batch	Beta values	NA	Illumina HumanMethylation450	Whole blood	NA	500	1	Adults	Both	European
cg09739413	chr6:32729498	6	32729498	HLA-DQB2	Island	NA	NA	2.37e-07	-	25249537_sex_discovery	Shah S	NA	25249537	2014-09-23	Sex	PATO_0000047	Discovery	Table S3	DNA methylation	Sex	Smoking, cell composition, batch	Beta values	NA	Illumina HumanMethylation450	Whole blood	NA	815	1	Geriatrics	Both	European
cg09897374	chr6:28584076	6	28584076	-	Island	NA	NA	1.27e-17	-	26500701_sex_kora_f4	Singmann P	NA	26500701	2015-10-19	Sex	EFO_0001271	KORA F4	Additional file 2	DNA methylation	Sex	Age, smoking, alcohol consumption, body mass index, triglycerides, total leucocytes, high-density lipoprotein, low-density lipoprotein, physical activity, diabetes, myocardial infarction, cell composition, batch	Beta values	NA	Illumina HumanMethylation450	Whole blood	NA	1799	1	Adults	Both	European
cg09897374	chr6:28584076	6	28584076	-	Island	NA	NA	2.98e-05	-	26500701_sex_kora_f3	Singmann P	NA	26500701	2015-10-19	Sex	EFO_0001271	KORA F3	Additional file 2	DNA methylation	Sex	Age, smoking, alcohol consumption, body mass index, triglycerides, total leucocytes, high-density lipoprotein, low-density lipoprotein, physical activity, diabetes, myocardial infarction, cell composition, batch	Beta values	NA	Illumina HumanMethylation450	Whole blood	NA	500	1	Adults	Both	European
cg10714510	chr6:32729465	6	32729465	HLA-DQB2	Island	NA	NA	6.69e-20	-	26500701_sex_kora_f4	Singmann P	NA	26500701	2015-10-19	Sex	EFO_0001271	KORA F4	Additional file 2	DNA methylation	Sex	Age, smoking, alcohol consumption, body mass index, triglycerides, total leucocytes, high-density lipoprotein, low-density lipoprotein, physical activity, diabetes, myocardial infarction, cell composition, batch	Beta values	NA	Illumina HumanMethylation450	Whole blood	NA	1799	1	Adults	Both	European
cg10714510	chr6:32729465	6	32729465	HLA-DQB2	Island	NA	NA	8.45e-12	-	26500701_sex_kora_f3	Singmann P	NA	26500701	2015-10-19	Sex	EFO_0001271	KORA F3	Additional file 2	DNA methylation	Sex	Age, smoking, alcohol consumption, body mass index, triglycerides, total leucocytes, high-density lipoprotein, low-density lipoprotein, physical activity, diabetes, myocardial infarction, cell composition, batch	Beta values	NA	Illumina HumanMethylation450	Whole blood	NA	500	1	Adults	Both	European
cg11111740	chr6:28584288	6	28584288	-	Island	NA	NA	1.55e-09	-	26500701_sex_kora_f4	Singmann P	NA	26500701	2015-10-19	Sex	EFO_0001271	KORA F4	Additional file 2	DNA methylation	Sex	Age, smoking, alcohol consumption, body mass index, triglycerides, total leucocytes, high-density lipoprotein, low-density lipoprotein, physical activity, diabetes, myocardial infarction, cell composition, batch	Beta values	NA	Illumina HumanMethylation450	Whole blood	NA	1799	1	Adults	Both	European
cg11111740	chr6:28584288	6	28584288	-	Island	NA	NA	1.11e-06	-	26500701_sex_kora_f3	Singmann P	NA	26500701	2015-10-19	Sex	EFO_0001271	KORA F3	Additional file 2	DNA methylation	Sex	Age, smoking, alcohol consumption, body mass index, triglycerides, total leucocytes, high-density lipoprotein, low-density lipoprotein, physical activity, diabetes, myocardial infarction, cell composition, batch	Beta values	NA	Illumina HumanMethylation450	Whole blood	NA	500	1	Adults	Both	European
cg12178445	chr6:8436263	6	8436263	SLC35B3	South shore	NA	NA	1.32e-05	-	26500701_sex_kora_f4	Singmann P	NA	26500701	2015-10-19	Sex	EFO_0001271	KORA F4	Additional file 2	DNA methylation	Sex	Age, smoking, alcohol consumption, body mass index, triglycerides, total leucocytes, high-density lipoprotein, low-density lipoprotein, physical activity, diabetes, myocardial infarction, cell composition, batch	Beta values	NA	Illumina HumanMethylation450	Whole blood	NA	1799	1	Adults	Both	European
cg14441480	chr6:32729500	6	32729500	HLA-DQB2	Island	NA	NA	1.24e-25	-	26500701_sex_kora_f4	Singmann P	NA	26500701	2015-10-19	Sex	EFO_0001271	KORA F4	Additional file 2	DNA methylation	Sex	Age, smoking, alcohol consumption, body mass index, triglycerides, total leucocytes, high-density lipoprotein, low-density lipoprotein, physical activity, diabetes, myocardial infarction, cell composition, batch	Beta values	NA	Illumina HumanMethylation450	Whole blood	NA	1799	1	Adults	Both	European
cg14441480	chr6:32729500	6	32729500	HLA-DQB2	Island	NA	NA	1.6e-14	-	26500701_sex_kora_f3	Singmann P	NA	26500701	2015-10-19	Sex	EFO_0001271	KORA F3	Additional file 2	DNA methylation	Sex	Age, smoking, alcohol consumption, body mass index, triglycerides, total leucocytes, high-density lipoprotein, low-density lipoprotein, physical activity, diabetes, myocardial infarction, cell composition, batch	Beta values	NA	Illumina HumanMethylation450	Whole blood	NA	500	1	Adults	Both	European
cg14441480	chr6:32729500	6	32729500	HLA-DQB2	Island	NA	NA	4.68e-08	-	25249537_sex_discovery	Shah S	NA	25249537	2014-09-23	Sex	PATO_0000047	Discovery	Table S3	DNA methylation	Sex	Smoking, cell composition, batch	Beta values	NA	Illumina HumanMethylation450	Whole blood	NA	815	1	Geriatrics	Both	European
cg14522990	chr6:31691442	6	31691442	C6orf25	Island	-0.000469	0.000119	9.03e-05	-	27717397_gestational_age_ultrasoundestimated_gestational_age	Bohlin J	NA	27717397	2016-10-07	Gestational age	EFO_0005112	Ultrasound-estimated gestational age	Table S1	DNA methylation	Gestational age	Offspring sex, maternal age, maternal smoking, study design, caesarean section, cell composition	Beta values	days	Illumina HumanMethylation450	Cord blood	NA	1068	1	Infants	Both	European
cg15080939	chr6:30881560	6	30881560	VARS2;GTF2H4	Island	NA	NA	1.57e-07	-	26500701_sex_kora_f4	Singmann P	NA	26500701	2015-10-19	Sex	EFO_0001271	KORA F4	Additional file 2	DNA methylation	Sex	Age, smoking, alcohol consumption, body mass index, triglycerides, total leucocytes, high-density lipoprotein, low-density lipoprotein, physical activity, diabetes, myocardial infarction, cell composition, batch	Beta values	NA	Illumina HumanMethylation450	Whole blood	NA	1799	1	Adults	Both	European
cg15967709	chr6:28584081	6	28584081	-	Island	NA	NA	6.5e-17	-	26500701_sex_kora_f4	Singmann P	NA	26500701	2015-10-19	Sex	EFO_0001271	KORA F4	Additional file 2	DNA methylation	Sex	Age, smoking, alcohol consumption, body mass index, triglycerides, total leucocytes, high-density lipoprotein, low-density lipoprotein, physical activity, diabetes, myocardial infarction, cell composition, batch	Beta values	NA	Illumina HumanMethylation450	Whole blood	NA	1799	1	Adults	Both	European
cg15983580	chr6:8436466	6	8436466	SLC35B3	South shore	NA	NA	8.9e-08	-	26857698_primary_sjogrens_syndrome_whole_blood	Imgenberg-Kreuz J	NA	26857698	2016-11-01	Primary Sjogrens syndrome	EFO_0000699	Whole blood	Table S1	DNA methylation	Primary Sjogrens syndrome	Age, sex, cell composition	Beta values	NA	Illumina HumanMethylation450	Whole blood	NA	500	1	NA	Both	European
cg15983580	chr6:8436466	6	8436466	SLC35B3	South shore	-0.02121	0.0038	3.46e-08	-	23334450_rheumatoid_arthritis	Liu Y	NA	23334450	2013-01-20	Rheumatoid arthritis	EFO_0000685	NA	Table S3	DNA methylation	Rheumatoid arthritis	Age, sex, smoking, cell composition	Beta values	NA	Illumina HumanMethylation450	Whole blood	NA	691	1	Adults	Both	European
cg18104606	chr6:70990361	6	70990361	COL9A1	North shore	NA	NA	8.61e-07	-	26500701_sex_kora_f4	Singmann P	NA	26500701	2015-10-19	Sex	EFO_0001271	KORA F4	Additional file 2	DNA methylation	Sex	Age, smoking, alcohol consumption, body mass index, triglycerides, total leucocytes, high-density lipoprotein, low-density lipoprotein, physical activity, diabetes, myocardial infarction, cell composition, batch	Beta values	NA	Illumina HumanMethylation450	Whole blood	NA	1799	1	Adults	Both	European
cg18261909	chr6:30881571	6	30881571	VARS2;GTF2H4	Island	NA	NA	3.06e-05	-	26500701_sex_kora_f4	Singmann P	NA	26500701	2015-10-19	Sex	EFO_0001271	KORA F4	Additional file 2	DNA methylation	Sex	Age, smoking, alcohol consumption, body mass index, triglycerides, total leucocytes, high-density lipoprotein, low-density lipoprotein, physical activity, diabetes, myocardial infarction, cell composition, batch	Beta values	NA	Illumina HumanMethylation450	Whole blood	NA	1799	1	Adults	Both	European
cg20450471	chr6:28584061	6	28584061	-	Island	NA	NA	1.07e-18	-	26500701_sex_kora_f4	Singmann P	NA	26500701	2015-10-19	Sex	EFO_0001271	KORA F4	Additional file 2	DNA methylation	Sex	Age, smoking, alcohol consumption, body mass index, triglycerides, total leucocytes, high-density lipoprotein, low-density lipoprotein, physical activity, diabetes, myocardial infarction, cell composition, batch	Beta values	NA	Illumina HumanMethylation450	Whole blood	NA	1799	1	Adults	Both	European
cg20450471	chr6:28584061	6	28584061	-	Island	NA	NA	3.38e-05	-	26500701_sex_kora_f3	Singmann P	NA	26500701	2015-10-19	Sex	EFO_0001271	KORA F3	Additional file 2	DNA methylation	Sex	Age, smoking, alcohol consumption, body mass index, triglycerides, total leucocytes, high-density lipoprotein, low-density lipoprotein, physical activity, diabetes, myocardial infarction, cell composition, batch	Beta values	NA	Illumina HumanMethylation450	Whole blood	NA	500	1	Adults	Both	European
cg20839206	chr6:28584121	6	28584121	-	Island	NA	NA	4.41e-22	-	26500701_sex_kora_f4	Singmann P	NA	26500701	2015-10-19	Sex	EFO_0001271	KORA F4	Additional file 2	DNA methylation	Sex	Age, smoking, alcohol consumption, body mass index, triglycerides, total leucocytes, high-density lipoprotein, low-density lipoprotein, physical activity, diabetes, myocardial infarction, cell composition, batch	Beta values	NA	Illumina HumanMethylation450	Whole blood	NA	1799	1	Adults	Both	European
cg20839206	chr6:28584121	6	28584121	-	Island	NA	NA	2.08e-06	-	26500701_sex_kora_f3	Singmann P	NA	26500701	2015-10-19	Sex	EFO_0001271	KORA F3	Additional file 2	DNA methylation	Sex	Age, smoking, alcohol consumption, body mass index, triglycerides, total leucocytes, high-density lipoprotein, low-density lipoprotein, physical activity, diabetes, myocardial infarction, cell composition, batch	Beta values	NA	Illumina HumanMethylation450	Whole blood	NA	500	1	Adults	Both	European
cg21139325	chr6:32729470	6	32729470	HLA-DQB2	Island	NA	NA	2.52e-24	-	26500701_sex_kora_f4	Singmann P	NA	26500701	2015-10-19	Sex	EFO_0001271	KORA F4	Additional file 2	DNA methylation	Sex	Age, smoking, alcohol consumption, body mass index, triglycerides, total leucocytes, high-density lipoprotein, low-density lipoprotein, physical activity, diabetes, myocardial infarction, cell composition, batch	Beta values	NA	Illumina HumanMethylation450	Whole blood	NA	1799	1	Adults	Both	European
cg21139325	chr6:32729470	6	32729470	HLA-DQB2	Island	NA	NA	5.54e-12	-	26500701_sex_kora_f3	Singmann P	NA	26500701	2015-10-19	Sex	EFO_0001271	KORA F3	Additional file 2	DNA methylation	Sex	Age, smoking, alcohol consumption, body mass index, triglycerides, total leucocytes, high-density lipoprotein, low-density lipoprotein, physical activity, diabetes, myocardial infarction, cell composition, batch	Beta values	NA	Illumina HumanMethylation450	Whole blood	NA	500	1	Adults	Both	European
cg21413492	chr6:70990226	6	70990226	COL9A1	North shore	NA	NA	5.3e-08	-	26500701_sex_kora_f4	Singmann P	NA	26500701	2015-10-19	Sex	EFO_0001271	KORA F4	Additional file 2	DNA methylation	Sex	Age, smoking, alcohol consumption, body mass index, triglycerides, total leucocytes, high-density lipoprotein, low-density lipoprotein, physical activity, diabetes, myocardial infarction, cell composition, batch	Beta values	NA	Illumina HumanMethylation450	Whole blood	NA	1799	1	Adults	Both	European
cg22121557	chr6:28584138	6	28584138	-	Island	NA	NA	5.71e-18	-	26500701_sex_kora_f4	Singmann P	NA	26500701	2015-10-19	Sex	EFO_0001271	KORA F4	Additional file 2	DNA methylation	Sex	Age, smoking, alcohol consumption, body mass index, triglycerides, total leucocytes, high-density lipoprotein, low-density lipoprotein, physical activity, diabetes, myocardial infarction, cell composition, batch	Beta values	NA	Illumina HumanMethylation450	Whole blood	NA	1799	1	Adults	Both	European
cg22121557	chr6:28584138	6	28584138	-	Island	NA	NA	3.71e-07	-	26500701_sex_kora_f3	Singmann P	NA	26500701	2015-10-19	Sex	EFO_0001271	KORA F3	Additional file 2	DNA methylation	Sex	Age, smoking, alcohol consumption, body mass index, triglycerides, total leucocytes, high-density lipoprotein, low-density lipoprotein, physical activity, diabetes, myocardial infarction, cell composition, batch	Beta values	NA	Illumina HumanMethylation450	Whole blood	NA	500	1	Adults	Both	European
cg23431175	chr6:31846813	6	31846813	SLC44A4	Open sea	-0.000192	4.8e-05	5.89e-05	-	27843151_alcohol_consumption_per_day_european_ancestry	Liu C	CHARGE+	27843151	2016-12-15	Alcohol consumption per day	EFO_0007878, EFO_0004329	European ancestry	Table S5	DNA methylation	Alcohol consumption per day	Age, sex, body mass index, cell composition, batch	Beta values	g der day	Illumina HumanMethylation450	Whole blood	NA	9643	10	Adults	Both	European
cg23431175	chr6:31846813	6	31846813	SLC44A4	Open sea	NA	NA	8.72e-06	-	29086770_educational_attainment_basic_model	Karlsson Linner R	NA	29086770	2017-10-31	Educational attainment	EFO_0004784	Basic model	Table S1.6b	DNA methylation	Educational attainment	Age, sex, cell composition, batch	Beta values	years of schooling	Illumina HumanMethylation450	Whole blood	NA	10767	27	Adults	Both	Unclear
cg24114014	chr6:28584167	6	28584167	-	Island	NA	NA	4.37e-17	-	26500701_sex_kora_f4	Singmann P	NA	26500701	2015-10-19	Sex	EFO_0001271	KORA F4	Additional file 2	DNA methylation	Sex	Age, smoking, alcohol consumption, body mass index, triglycerides, total leucocytes, high-density lipoprotein, low-density lipoprotein, physical activity, diabetes, myocardial infarction, cell composition, batch	Beta values	NA	Illumina HumanMethylation450	Whole blood	NA	1799	1	Adults	Both	European
cg24114014	chr6:28584167	6	28584167	-	Island	NA	NA	5.26e-06	-	26500701_sex_kora_f3	Singmann P	NA	26500701	2015-10-19	Sex	EFO_0001271	KORA F3	Additional file 2	DNA methylation	Sex	Age, smoking, alcohol consumption, body mass index, triglycerides, total leucocytes, high-density lipoprotein, low-density lipoprotein, physical activity, diabetes, myocardial infarction, cell composition, batch	Beta values	NA	Illumina HumanMethylation450	Whole blood	NA	500	1	Adults	Both	European
cg24302412	chr6:29595196	6	29595196	GABBR1	North shore	0.000311	6.9e-05	7.09e-06	-	27717397_gestational_age_last_menstrual_periodestimated_gestational_age	Bohlin J	NA	27717397	2016-10-07	Gestational age	EFO_0005112	Last menstrual period-estimated gestational age	Table S2	DNA methylation	Gestational age	Offspring sex, maternal age, maternal smoking, study design, caesarean section, cell composition	Beta values	days	Illumina HumanMethylation450	Cord blood	NA	1068	1	Infants	Both	European
cg24707219	chr6:31847009	6	31847009	SLC44A4	Open sea	-0.000205	4.6e-05	7.06e-06	-	27843151_alcohol_consumption_per_day_european_ancestry	Liu C	CHARGE+	27843151	2016-12-15	Alcohol consumption per day	EFO_0007878, EFO_0004329	European ancestry	Table S5	DNA methylation	Alcohol consumption per day	Age, sex, body mass index, cell composition, batch	Beta values	g der day	Illumina HumanMethylation450	Whole blood	NA	9643	10	Adults	Both	European
cg26860970	chr6:30881658	6	30881658	VARS2;GTF2H4	Island	NA	NA	9.33e-06	-	26500701_sex_kora_f4	Singmann P	NA	26500701	2015-10-19	Sex	EFO_0001271	KORA F4	Additional file 2	DNA methylation	Sex	Age, smoking, alcohol consumption, body mass index, triglycerides, total leucocytes, high-density lipoprotein, low-density lipoprotein, physical activity, diabetes, myocardial infarction, cell composition, batch	Beta values	NA	Illumina HumanMethylation450	Whole blood	NA	1799	1	Adults	Both	European
cg00650641	chr7:27127752	7	27127752	-	Island	NA	NA	2.34e-08	-	26500701_sex_kora_f4	Singmann P	NA	26500701	2015-10-19	Sex	EFO_0001271	KORA F4	Additional file 2	DNA methylation	Sex	Age, smoking, alcohol consumption, body mass index, triglycerides, total leucocytes, high-density lipoprotein, low-density lipoprotein, physical activity, diabetes, myocardial infarction, cell composition, batch	Beta values	NA	Illumina HumanMethylation450	Whole blood	NA	1799	1	Adults	Both	European
cg00739278	chr7:38351226	7	38351226	-	Island	NA	NA	4.86e-05	-	26500701_sex_kora_f4	Singmann P	NA	26500701	2015-10-19	Sex	EFO_0001271	KORA F4	Additional file 2	DNA methylation	Sex	Age, smoking, alcohol consumption, body mass index, triglycerides, total leucocytes, high-density lipoprotein, low-density lipoprotein, physical activity, diabetes, myocardial infarction, cell composition, batch	Beta values	NA	Illumina HumanMethylation450	Whole blood	NA	1799	1	Adults	Both	European
cg01217984	chr7:27143235	7	27143235	HOXA2	Island	-0.008	0.001	1.58e-07	-	27040690_maternal_smoking_in_pregnancy_sustained_maternal_smoking_in_pregnancy_effect_on_newborns	Joubert BR	PACE	27040690	2016-04-07	Maternal smoking in pregnancy	EFO_0006527, EFO_0005671, EFO_0004318, EFO_0002950	Sustained maternal smoking in pregnancy effect on newborns	Table S3	DNA methylation	Maternal smoking in pregnancy	Maternal age, maternal education, parity, batch	Beta values	NA	Illumina HumanMethylation450	Cord blood	NA	5647	9	Infants	NA	European, African, Admixed, Other
cg01217984	chr7:27143235	7	27143235	HOXA2	Island	-0.007	0.001	4.79e-07	-	27040690_maternal_smoking_in_pregnancy_sustained_maternal_smoking_in_pregnancy_effect_on_newborns_adjusted_for_cell_counts	Joubert BR	PACE	27040690	2016-04-07	Maternal smoking in pregnancy	EFO_0006527, EFO_0005671, EFO_0004318, EFO_0002950	Sustained maternal smoking in pregnancy effect on newborns adjusted for cell composition	Table S3	DNA methylation	Maternal smoking in pregnancy	Maternal age, maternal education, parity, cell composition, batch	Beta values	NA	Illumina HumanMethylation450	Cord blood	NA	5647	9	Infants	NA	European, African, Admixed, Other
cg01217984	chr7:27143235	7	27143235	HOXA2	Island	-0.006	0.001	4.57e-07	-	27040690_maternal_smoking_in_pregnancy_any_maternal_smoking_in_pregnancy_effect_on_newborns	Joubert BR	PACE	27040690	2016-04-07	Maternal smoking in pregnancy	EFO_0006527, EFO_0005671, EFO_0004318, EFO_0002950	Any maternal smoking in pregnancy effect on newborns	Table S3	DNA methylation	Maternal smoking in pregnancy	Maternal age, maternal education, parity, batch	Beta values	NA	Illumina HumanMethylation450	Cord blood	NA	6685	13	Infants	NA	European, East Asian, African, Admixed, Other
cg02225599	chr7:27143252	7	27143252	HOXA2	Island	-0.006	0.001	4.59e-06	-	27040690_maternal_smoking_in_pregnancy_sustained_maternal_smoking_in_pregnancy_effect_on_newborns	Joubert BR	PACE	27040690	2016-04-07	Maternal smoking in pregnancy	EFO_0006527, EFO_0005671, EFO_0004318, EFO_0002950	Sustained maternal smoking in pregnancy effect on newborns	Table S3	DNA methylation	Maternal smoking in pregnancy	Maternal age, maternal education, parity, batch	Beta values	NA	Illumina HumanMethylation450	Cord blood	NA	5647	9	Infants	NA	European, African, Admixed, Other
cg02225599	chr7:27143252	7	27143252	HOXA2	Island	-0.005	0.001	9.27e-05	-	27040690_maternal_smoking_in_pregnancy_sustained_maternal_smoking_in_pregnancy_effect_on_newborns_adjusted_for_cell_counts	Joubert BR	PACE	27040690	2016-04-07	Maternal smoking in pregnancy	EFO_0006527, EFO_0005671, EFO_0004318, EFO_0002950	Sustained maternal smoking in pregnancy effect on newborns adjusted for cell composition	Table S3	DNA methylation	Maternal smoking in pregnancy	Maternal age, maternal education, parity, cell composition, batch	Beta values	NA	Illumina HumanMethylation450	Cord blood	NA	5647	9	Infants	NA	European, African, Admixed, Other
cg02225599	chr7:27143252	7	27143252	HOXA2	Island	-0.005	0.001	2.1e-06	-	27040690_maternal_smoking_in_pregnancy_any_maternal_smoking_in_pregnancy_effect_on_newborns	Joubert BR	PACE	27040690	2016-04-07	Maternal smoking in pregnancy	EFO_0006527, EFO_0005671, EFO_0004318, EFO_0002950	Any maternal smoking in pregnancy effect on newborns	Table S3	DNA methylation	Maternal smoking in pregnancy	Maternal age, maternal education, parity, batch	Beta values	NA	Illumina HumanMethylation450	Cord blood	NA	6685	13	Infants	NA	European, East Asian, African, Admixed, Other
cg02979457	chr7:27142547	7	27142547	HOXA2	North shore	NA	NA	9.63e-06	-	26500701_sex_kora_f4	Singmann P	NA	26500701	2015-10-19	Sex	EFO_0001271	KORA F4	Additional file 2	DNA methylation	Sex	Age, smoking, alcohol consumption, body mass index, triglycerides, total leucocytes, high-density lipoprotein, low-density lipoprotein, physical activity, diabetes, myocardial infarction, cell composition, batch	Beta values	NA	Illumina HumanMethylation450	Whole blood	NA	1799	1	Adults	Both	European
cg04027736	chr7:27143403	7	27143403	HOXA2	Island	-0.009	0.002	5.96e-06	-	27040690_maternal_smoking_in_pregnancy_any_maternal_smoking_in_pregnancy_effect_on_newborns	Joubert BR	PACE	27040690	2016-04-07	Maternal smoking in pregnancy	EFO_0006527, EFO_0005671, EFO_0004318, EFO_0002950	Any maternal smoking in pregnancy effect on newborns	Table S3	DNA methylation	Maternal smoking in pregnancy	Maternal age, maternal education, parity, batch	Beta values	NA	Illumina HumanMethylation450	Cord blood	NA	6685	13	Infants	NA	European, East Asian, African, Admixed, Other
cg04650322	chr7:119499	7	119499	-	North shore	NA	NA	7.14e-07	-	26500701_sex_kora_f4	Singmann P	NA	26500701	2015-10-19	Sex	EFO_0001271	KORA F4	Additional file 2	DNA methylation	Sex	Age, smoking, alcohol consumption, body mass index, triglycerides, total leucocytes, high-density lipoprotein, low-density lipoprotein, physical activity, diabetes, myocardial infarction, cell composition, batch	Beta values	NA	Illumina HumanMethylation450	Whole blood	NA	1799	1	Adults	Both	European
cg05921905	chr7:27142527	7	27142527	HOXA2	North shore	NA	NA	2.11e-05	-	26500701_sex_kora_f4	Singmann P	NA	26500701	2015-10-19	Sex	EFO_0001271	KORA F4	Additional file 2	DNA methylation	Sex	Age, smoking, alcohol consumption, body mass index, triglycerides, total leucocytes, high-density lipoprotein, low-density lipoprotein, physical activity, diabetes, myocardial infarction, cell composition, batch	Beta values	NA	Illumina HumanMethylation450	Whole blood	NA	1799	1	Adults	Both	European
cg06166490	chr7:27143334	7	27143334	HOXA2	Island	-0.006	0.001	8.43e-05	-	27040690_maternal_smoking_in_pregnancy_sustained_maternal_smoking_in_pregnancy_effect_on_newborns	Joubert BR	PACE	27040690	2016-04-07	Maternal smoking in pregnancy	EFO_0006527, EFO_0005671, EFO_0004318, EFO_0002950	Sustained maternal smoking in pregnancy effect on newborns	Table S3	DNA methylation	Maternal smoking in pregnancy	Maternal age, maternal education, parity, batch	Beta values	NA	Illumina HumanMethylation450	Cord blood	NA	5647	9	Infants	NA	European, African, Admixed, Other
cg06769202	chr7:27142535	7	27142535	HOXA2	North shore	NA	NA	1.35e-06	-	26500701_sex_kora_f4	Singmann P	NA	26500701	2015-10-19	Sex	EFO_0001271	KORA F4	Additional file 2	DNA methylation	Sex	Age, smoking, alcohol consumption, body mass index, triglycerides, total leucocytes, high-density lipoprotein, low-density lipoprotein, physical activity, diabetes, myocardial infarction, cell composition, batch	Beta values	NA	Illumina HumanMethylation450	Whole blood	NA	1799	1	Adults	Both	European
cg09871315	chr7:27142682	7	27142682	HOXA2	North shore	NA	NA	1.76e-08	-	26500701_sex_kora_f4	Singmann P	NA	26500701	2015-10-19	Sex	EFO_0001271	KORA F4	Additional file 2	DNA methylation	Sex	Age, smoking, alcohol consumption, body mass index, triglycerides, total leucocytes, high-density lipoprotein, low-density lipoprotein, physical activity, diabetes, myocardial infarction, cell composition, batch	Beta values	NA	Illumina HumanMethylation450	Whole blood	NA	1799	1	Adults	Both	European
cg09871315	chr7:27142682	7	27142682	HOXA2	North shore	NA	NA	1.16e-07	-	26500701_sex_metaanalysis	Singmann P	NA	26500701	2015-10-19	Sex	EFO_0001271	Meta-analysis	Additional file 2	DNA methylation	Sex	Age, smoking, alcohol consumption, body mass index, triglycerides, total leucocytes, high-density lipoprotein, low-density lipoprotein, physical activity, diabetes, myocardial infarction, cell composition, batch	Beta values	NA	Illumina HumanMethylation450	Whole blood	NA	1999	3	Adults	Both	European
cg09908750	chr7:27143585	7	27143585	HOXA2	South shore	-0.007	0.002	7.19e-07	-	27040690_maternal_smoking_in_pregnancy_sustained_maternal_smoking_in_pregnancy_effect_on_newborns	Joubert BR	PACE	27040690	2016-04-07	Maternal smoking in pregnancy	EFO_0006527, EFO_0005671, EFO_0004318, EFO_0002950	Sustained maternal smoking in pregnancy effect on newborns	Table S3	DNA methylation	Maternal smoking in pregnancy	Maternal age, maternal education, parity, batch	Beta values	NA	Illumina HumanMethylation450	Cord blood	NA	5647	9	Infants	NA	European, African, Admixed, Other
cg09908750	chr7:27143585	7	27143585	HOXA2	South shore	-0.006	0.002	1.97e-05	-	27040690_maternal_smoking_in_pregnancy_sustained_maternal_smoking_in_pregnancy_effect_on_newborns_adjusted_for_cell_counts	Joubert BR	PACE	27040690	2016-04-07	Maternal smoking in pregnancy	EFO_0006527, EFO_0005671, EFO_0004318, EFO_0002950	Sustained maternal smoking in pregnancy effect on newborns adjusted for cell composition	Table S3	DNA methylation	Maternal smoking in pregnancy	Maternal age, maternal education, parity, cell composition, batch	Beta values	NA	Illumina HumanMethylation450	Cord blood	NA	5647	9	Infants	NA	European, African, Admixed, Other
cg09908750	chr7:27143585	7	27143585	HOXA2	South shore	-0.006	0.001	7.03e-07	-	27040690_maternal_smoking_in_pregnancy_any_maternal_smoking_in_pregnancy_effect_on_newborns	Joubert BR	PACE	27040690	2016-04-07	Maternal smoking in pregnancy	EFO_0006527, EFO_0005671, EFO_0004318, EFO_0002950	Any maternal smoking in pregnancy effect on newborns	Table S3	DNA methylation	Maternal smoking in pregnancy	Maternal age, maternal education, parity, batch	Beta values	NA	Illumina HumanMethylation450	Cord blood	NA	6685	13	Infants	NA	European, East Asian, African, Admixed, Other
cg16625683	chr7:119467	7	119467	-	North shore	NA	NA	7.4e-08	-	26500701_sex_kora_f4	Singmann P	NA	26500701	2015-10-19	Sex	EFO_0001271	KORA F4	Additional file 2	DNA methylation	Sex	Age, smoking, alcohol consumption, body mass index, triglycerides, total leucocytes, high-density lipoprotein, low-density lipoprotein, physical activity, diabetes, myocardial infarction, cell composition, batch	Beta values	NA	Illumina HumanMethylation450	Whole blood	NA	1799	1	Adults	Both	European
cg19598584	chr7:27142810	7	27142810	HOXA2	North shore	NA	NA	7.04e-06	-	26500701_sex_kora_f4	Singmann P	NA	26500701	2015-10-19	Sex	EFO_0001271	KORA F4	Additional file 2	DNA methylation	Sex	Age, smoking, alcohol consumption, body mass index, triglycerides, total leucocytes, high-density lipoprotein, low-density lipoprotein, physical activity, diabetes, myocardial infarction, cell composition, batch	Beta values	NA	Illumina HumanMethylation450	Whole blood	NA	1799	1	Adults	Both	European
cg20087093	chr7:27142799	7	27142799	HOXA2	North shore	NA	NA	1.27e-07	-	26500701_sex_kora_f4	Singmann P	NA	26500701	2015-10-19	Sex	EFO_0001271	KORA F4	Additional file 2	DNA methylation	Sex	Age, smoking, alcohol consumption, body mass index, triglycerides, total leucocytes, high-density lipoprotein, low-density lipoprotein, physical activity, diabetes, myocardial infarction, cell composition, batch	Beta values	NA	Illumina HumanMethylation450	Whole blood	NA	1799	1	Adults	Both	European
cg20087093	chr7:27142799	7	27142799	HOXA2	North shore	NA	NA	4.71e-07	-	26500701_sex_metaanalysis	Singmann P	NA	26500701	2015-10-19	Sex	EFO_0001271	Meta-analysis	Additional file 2	DNA methylation	Sex	Age, smoking, alcohol consumption, body mass index, triglycerides, total leucocytes, high-density lipoprotein, low-density lipoprotein, physical activity, diabetes, myocardial infarction, cell composition, batch	Beta values	NA	Illumina HumanMethylation450	Whole blood	NA	1999	3	Adults	Both	European
cg20171559	chr7:27127448	7	27127448	-	North shore	NA	NA	2.18e-16	-	26500701_sex_kora_f4	Singmann P	NA	26500701	2015-10-19	Sex	EFO_0001271	KORA F4	Additional file 2	DNA methylation	Sex	Age, smoking, alcohol consumption, body mass index, triglycerides, total leucocytes, high-density lipoprotein, low-density lipoprotein, physical activity, diabetes, myocardial infarction, cell composition, batch	Beta values	NA	Illumina HumanMethylation450	Whole blood	NA	1799	1	Adults	Both	European
cg22943986	chr7:27142700	7	27142700	HOXA2	North shore	NA	NA	9.03e-05	-	26500701_sex_kora_f4	Singmann P	NA	26500701	2015-10-19	Sex	EFO_0001271	KORA F4	Additional file 2	DNA methylation	Sex	Age, smoking, alcohol consumption, body mass index, triglycerides, total leucocytes, high-density lipoprotein, low-density lipoprotein, physical activity, diabetes, myocardial infarction, cell composition, batch	Beta values	NA	Illumina HumanMethylation450	Whole blood	NA	1799	1	Adults	Both	European
cg23178550	chr7:27127576	7	27127576	-	Island	NA	NA	2.44e-18	-	26500701_sex_kora_f4	Singmann P	NA	26500701	2015-10-19	Sex	EFO_0001271	KORA F4	Additional file 2	DNA methylation	Sex	Age, smoking, alcohol consumption, body mass index, triglycerides, total leucocytes, high-density lipoprotein, low-density lipoprotein, physical activity, diabetes, myocardial infarction, cell composition, batch	Beta values	NA	Illumina HumanMethylation450	Whole blood	NA	1799	1	Adults	Both	European
cg23206851	chr7:27143046	7	27143046	HOXA2	North shore	-0.005	0.001	1.94e-06	-	27040690_maternal_smoking_in_pregnancy_sustained_maternal_smoking_in_pregnancy_effect_on_newborns	Joubert BR	PACE	27040690	2016-04-07	Maternal smoking in pregnancy	EFO_0006527, EFO_0005671, EFO_0004318, EFO_0002950	Sustained maternal smoking in pregnancy effect on newborns	Table S3	DNA methylation	Maternal smoking in pregnancy	Maternal age, maternal education, parity, batch	Beta values	NA	Illumina HumanMethylation450	Cord blood	NA	5647	9	Infants	NA	European, African, Admixed, Other
cg23206851	chr7:27143046	7	27143046	HOXA2	North shore	-0.004	0.001	2.86e-05	-	27040690_maternal_smoking_in_pregnancy_sustained_maternal_smoking_in_pregnancy_effect_on_newborns_adjusted_for_cell_counts	Joubert BR	PACE	27040690	2016-04-07	Maternal smoking in pregnancy	EFO_0006527, EFO_0005671, EFO_0004318, EFO_0002950	Sustained maternal smoking in pregnancy effect on newborns adjusted for cell composition	Table S3	DNA methylation	Maternal smoking in pregnancy	Maternal age, maternal education, parity, cell composition, batch	Beta values	NA	Illumina HumanMethylation450	Cord blood	NA	5647	9	Infants	NA	European, African, Admixed, Other
cg23206851	chr7:27143046	7	27143046	HOXA2	North shore	-0.004	0.001	7.08e-06	-	27040690_maternal_smoking_in_pregnancy_any_maternal_smoking_in_pregnancy_effect_on_newborns	Joubert BR	PACE	27040690	2016-04-07	Maternal smoking in pregnancy	EFO_0006527, EFO_0005671, EFO_0004318, EFO_0002950	Any maternal smoking in pregnancy effect on newborns	Table S3	DNA methylation	Maternal smoking in pregnancy	Maternal age, maternal education, parity, batch	Beta values	NA	Illumina HumanMethylation450	Cord blood	NA	6685	13	Infants	NA	European, East Asian, African, Admixed, Other
cg23979631	chr7:27142427	7	27142427	HOXA2	North shore	NA	NA	5.36e-05	-	26500701_sex_kora_f4	Singmann P	NA	26500701	2015-10-19	Sex	EFO_0001271	KORA F4	Additional file 2	DNA methylation	Sex	Age, smoking, alcohol consumption, body mass index, triglycerides, total leucocytes, high-density lipoprotein, low-density lipoprotein, physical activity, diabetes, myocardial infarction, cell composition, batch	Beta values	NA	Illumina HumanMethylation450	Whole blood	NA	1799	1	Adults	Both	European
cg24058604	chr7:27142437	7	27142437	HOXA2	North shore	NA	NA	6.06e-05	-	26500701_sex_kora_f4	Singmann P	NA	26500701	2015-10-19	Sex	EFO_0001271	KORA F4	Additional file 2	DNA methylation	Sex	Age, smoking, alcohol consumption, body mass index, triglycerides, total leucocytes, high-density lipoprotein, low-density lipoprotein, physical activity, diabetes, myocardial infarction, cell composition, batch	Beta values	NA	Illumina HumanMethylation450	Whole blood	NA	1799	1	Adults	Both	European
cg24757553	chr7:27127501	7	27127501	-	Island	NA	NA	3.3e-13	-	26500701_sex_kora_f4	Singmann P	NA	26500701	2015-10-19	Sex	EFO_0001271	KORA F4	Additional file 2	DNA methylation	Sex	Age, smoking, alcohol consumption, body mass index, triglycerides, total leucocytes, high-density lipoprotein, low-density lipoprotein, physical activity, diabetes, myocardial infarction, cell composition, batch	Beta values	NA	Illumina HumanMethylation450	Whole blood	NA	1799	1	Adults	Both	European
cg25598840	chr7:27142618	7	27142618	HOXA2	North shore	-0.003	0.001	6.64e-05	-	27040690_maternal_smoking_in_pregnancy_sustained_maternal_smoking_in_pregnancy_effect_on_newborns	Joubert BR	PACE	27040690	2016-04-07	Maternal smoking in pregnancy	EFO_0006527, EFO_0005671, EFO_0004318, EFO_0002950	Sustained maternal smoking in pregnancy effect on newborns	Table S3	DNA methylation	Maternal smoking in pregnancy	Maternal age, maternal education, parity, batch	Beta values	NA	Illumina HumanMethylation450	Cord blood	NA	5647	9	Infants	NA	European, African, Admixed, Other
cg25598840	chr7:27142618	7	27142618	HOXA2	North shore	-0.003	0.001	1.11e-06	-	27040690_maternal_smoking_in_pregnancy_any_maternal_smoking_in_pregnancy_effect_on_newborns	Joubert BR	PACE	27040690	2016-04-07	Maternal smoking in pregnancy	EFO_0006527, EFO_0005671, EFO_0004318, EFO_0002950	Any maternal smoking in pregnancy effect on newborns	Table S3	DNA methylation	Maternal smoking in pregnancy	Maternal age, maternal education, parity, batch	Beta values	NA	Illumina HumanMethylation450	Cord blood	NA	6685	13	Infants	NA	European, East Asian, African, Admixed, Other
cg25598840	chr7:27142618	7	27142618	HOXA2	North shore	NA	NA	5.56e-09	-	26500701_sex_kora_f4	Singmann P	NA	26500701	2015-10-19	Sex	EFO_0001271	KORA F4	Additional file 2	DNA methylation	Sex	Age, smoking, alcohol consumption, body mass index, triglycerides, total leucocytes, high-density lipoprotein, low-density lipoprotein, physical activity, diabetes, myocardial infarction, cell composition, batch	Beta values	NA	Illumina HumanMethylation450	Whole blood	NA	1799	1	Adults	Both	European
cg25598840	chr7:27142618	7	27142618	HOXA2	North shore	NA	NA	6.1e-10	-	26500701_sex_metaanalysis	Singmann P	NA	26500701	2015-10-19	Sex	EFO_0001271	Meta-analysis	Additional file 2	DNA methylation	Sex	Age, smoking, alcohol consumption, body mass index, triglycerides, total leucocytes, high-density lipoprotein, low-density lipoprotein, physical activity, diabetes, myocardial infarction, cell composition, batch	Beta values	NA	Illumina HumanMethylation450	Whole blood	NA	1999	3	Adults	Both	European
cg02530860	chr8:144371537	8	144371537	-	Island	NA	NA	5.4e-77	-	26500701_sex_kora_f4	Singmann P	NA	26500701	2015-10-19	Sex	EFO_0001271	KORA F4	Additional file 2	DNA methylation	Sex	Age, smoking, alcohol consumption, body mass index, triglycerides, total leucocytes, high-density lipoprotein, low-density lipoprotein, physical activity, diabetes, myocardial infarction, cell composition, batch	Beta values	NA	Illumina HumanMethylation450	Whole blood	NA	1799	1	Adults	Both	European
cg02530860	chr8:144371537	8	144371537	-	Island	NA	NA	1.6e-19	-	26500701_sex_kora_f3	Singmann P	NA	26500701	2015-10-19	Sex	EFO_0001271	KORA F3	Additional file 2	DNA methylation	Sex	Age, smoking, alcohol consumption, body mass index, triglycerides, total leucocytes, high-density lipoprotein, low-density lipoprotein, physical activity, diabetes, myocardial infarction, cell composition, batch	Beta values	NA	Illumina HumanMethylation450	Whole blood	NA	500	1	Adults	Both	European
cg03151810	chr8:144371745	8	144371745	-	Island	NA	NA	7.93e-81	-	26500701_sex_kora_f4	Singmann P	NA	26500701	2015-10-19	Sex	EFO_0001271	KORA F4	Additional file 2	DNA methylation	Sex	Age, smoking, alcohol consumption, body mass index, triglycerides, total leucocytes, high-density lipoprotein, low-density lipoprotein, physical activity, diabetes, myocardial infarction, cell composition, batch	Beta values	NA	Illumina HumanMethylation450	Whole blood	NA	1799	1	Adults	Both	European
cg03151810	chr8:144371745	8	144371745	-	Island	NA	NA	1.41e-23	-	26500701_sex_kora_f3	Singmann P	NA	26500701	2015-10-19	Sex	EFO_0001271	KORA F3	Additional file 2	DNA methylation	Sex	Age, smoking, alcohol consumption, body mass index, triglycerides, total leucocytes, high-density lipoprotein, low-density lipoprotein, physical activity, diabetes, myocardial infarction, cell composition, batch	Beta values	NA	Illumina HumanMethylation450	Whole blood	NA	500	1	Adults	Both	European
cg11388673	chr8:144371779	8	144371779	-	Island	NA	NA	1.13e-82	-	26500701_sex_kora_f4	Singmann P	NA	26500701	2015-10-19	Sex	EFO_0001271	KORA F4	Additional file 2	DNA methylation	Sex	Age, smoking, alcohol consumption, body mass index, triglycerides, total leucocytes, high-density lipoprotein, low-density lipoprotein, physical activity, diabetes, myocardial infarction, cell composition, batch	Beta values	NA	Illumina HumanMethylation450	Whole blood	NA	1799	1	Adults	Both	European
cg11388673	chr8:144371779	8	144371779	-	Island	NA	NA	4.25e-23	-	26500701_sex_kora_f3	Singmann P	NA	26500701	2015-10-19	Sex	EFO_0001271	KORA F3	Additional file 2	DNA methylation	Sex	Age, smoking, alcohol consumption, body mass index, triglycerides, total leucocytes, high-density lipoprotein, low-density lipoprotein, physical activity, diabetes, myocardial infarction, cell composition, batch	Beta values	NA	Illumina HumanMethylation450	Whole blood	NA	500	1	Adults	Both	European
cg11388673	chr8:144371779	8	144371779	-	Island	NA	NA	1e-50	-	25249537_sex_discovery	Shah S	NA	25249537	2014-09-23	Sex	PATO_0000047	Discovery	Table S3	DNA methylation	Sex	Smoking, cell composition, batch	Beta values	NA	Illumina HumanMethylation450	Whole blood	NA	815	1	Geriatrics	Both	European
cg12109823	chr8:67454595	8	67454595	-	Island	0.013	0.003	1.93e-06	-	27040690_maternal_smoking_in_pregnancy_sustained_maternal_smoking_in_pregnancy_effect_on_newborns	Joubert BR	PACE	27040690	2016-04-07	Maternal smoking in pregnancy	EFO_0006527, EFO_0005671, EFO_0004318, EFO_0002950	Sustained maternal smoking in pregnancy effect on newborns	Table S3	DNA methylation	Maternal smoking in pregnancy	Maternal age, maternal education, parity, batch	Beta values	NA	Illumina HumanMethylation450	Cord blood	NA	5647	9	Infants	NA	European, African, Admixed, Other
cg12109823	chr8:67454595	8	67454595	-	Island	0.012	0.003	1.02e-05	-	27040690_maternal_smoking_in_pregnancy_sustained_maternal_smoking_in_pregnancy_effect_on_newborns_adjusted_for_cell_counts	Joubert BR	PACE	27040690	2016-04-07	Maternal smoking in pregnancy	EFO_0006527, EFO_0005671, EFO_0004318, EFO_0002950	Sustained maternal smoking in pregnancy effect on newborns adjusted for cell composition	Table S3	DNA methylation	Maternal smoking in pregnancy	Maternal age, maternal education, parity, cell composition, batch	Beta values	NA	Illumina HumanMethylation450	Cord blood	NA	5647	9	Infants	NA	European, African, Admixed, Other
cg12109823	chr8:67454595	8	67454595	-	Island	0.011	0.002	1.05e-06	-	27040690_maternal_smoking_in_pregnancy_any_maternal_smoking_in_pregnancy_effect_on_newborns	Joubert BR	PACE	27040690	2016-04-07	Maternal smoking in pregnancy	EFO_0006527, EFO_0005671, EFO_0004318, EFO_0002950	Any maternal smoking in pregnancy effect on newborns	Table S3	DNA methylation	Maternal smoking in pregnancy	Maternal age, maternal education, parity, batch	Beta values	NA	Illumina HumanMethylation450	Cord blood	NA	6685	13	Infants	NA	European, East Asian, African, Admixed, Other
cg12109823	chr8:67454595	8	67454595	-	Island	NA	NA	9.44e-05	-	26500701_sex_kora_f4	Singmann P	NA	26500701	2015-10-19	Sex	EFO_0001271	KORA F4	Additional file 2	DNA methylation	Sex	Age, smoking, alcohol consumption, body mass index, triglycerides, total leucocytes, high-density lipoprotein, low-density lipoprotein, physical activity, diabetes, myocardial infarction, cell composition, batch	Beta values	NA	Illumina HumanMethylation450	Whole blood	NA	1799	1	Adults	Both	European
cg01746241	chr9:34370835	9	34370835	KIAA1161	Island	0.000735	0.00018	4.86e-05	-	27717397_gestational_age_last_menstrual_periodestimated_gestational_age	Bohlin J	NA	27717397	2016-10-07	Gestational age	EFO_0005112	Last menstrual period-estimated gestational age	Table S2	DNA methylation	Gestational age	Offspring sex, maternal age, maternal smoking, study design, caesarean section, cell composition	Beta values	days	Illumina HumanMethylation450	Cord blood	NA	1068	1	Infants	Both	European
cg01746241	chr9:34370835	9	34370835	KIAA1161	Island	-0.000237	5.8e-05	4.29e-05	-	27843151_alcohol_consumption_per_day_european_ancestry	Liu C	CHARGE+	27843151	2016-12-15	Alcohol consumption per day	EFO_0007878, EFO_0004329	European ancestry	Table S5	DNA methylation	Alcohol consumption per day	Age, sex, body mass index, cell composition, batch	Beta values	g der day	Illumina HumanMethylation450	Whole blood	NA	9643	10	Adults	Both	European
cg13912480	chr9:34370820	9	34370820	KIAA1161	Island	0.000528	0.00011	1.8e-06	-	27717397_gestational_age_last_menstrual_periodestimated_gestational_age	Bohlin J	NA	27717397	2016-10-07	Gestational age	EFO_0005112	Last menstrual period-estimated gestational age	Table S2	DNA methylation	Gestational age	Offspring sex, maternal age, maternal smoking, study design, caesarean section, cell composition	Beta values	days	Illumina HumanMethylation450	Cord blood	NA	1068	1	Infants	Both	European
cg14250881	chr9:34370781	9	34370781	KIAA1161	Island	0.000468	0.000102	4.7e-06	-	27717397_gestational_age_last_menstrual_periodestimated_gestational_age	Bohlin J	NA	27717397	2016-10-07	Gestational age	EFO_0005112	Last menstrual period-estimated gestational age	Table S2	DNA methylation	Gestational age	Offspring sex, maternal age, maternal smoking, study design, caesarean section, cell composition	Beta values	days	Illumina HumanMethylation450	Cord blood	NA	1068	1	Infants	Both	European
cg01839993	chr10:74034644	10	74034644	DDIT4	Island	-0.000653	0.000105	8.03e-10	-	27717397_gestational_age_ultrasoundestimated_gestational_age	Bohlin J	NA	27717397	2016-10-07	Gestational age	EFO_0005112	Ultrasound-estimated gestational age	Table S1	DNA methylation	Gestational age	Offspring sex, maternal age, maternal smoking, study design, caesarean section, cell composition	Beta values	days	Illumina HumanMethylation450	Cord blood	NA	1068	1	Infants	Both	European
cg01839993	chr10:74034644	10	74034644	DDIT4	Island	-0.004	0.001	1.87e-05	-	27040690_maternal_smoking_in_pregnancy_any_maternal_smoking_in_pregnancy_effect_on_newborns	Joubert BR	PACE	27040690	2016-04-07	Maternal smoking in pregnancy	EFO_0006527, EFO_0005671, EFO_0004318, EFO_0002950	Any maternal smoking in pregnancy effect on newborns	Table S3	DNA methylation	Maternal smoking in pregnancy	Maternal age, maternal education, parity, batch	Beta values	NA	Illumina HumanMethylation450	Cord blood	NA	6685	13	Infants	NA	European, East Asian, African, Admixed, Other
cg01839993	chr10:74034644	10	74034644	DDIT4	Island	-0.000141	3.4e-05	3.92e-05	-	27843151_alcohol_consumption_per_day_european_ancestry	Liu C	CHARGE+	27843151	2016-12-15	Alcohol consumption per day	EFO_0007878, EFO_0004329	European ancestry	Table S5	DNA methylation	Alcohol consumption per day	Age, sex, body mass index, cell composition, batch	Beta values	g der day	Illumina HumanMethylation450	Whole blood	NA	9643	10	Adults	Both	European
cg01839993	chr10:74034644	10	74034644	DDIT4	Island	-0.15	0.0253	2.89e-09	-	25556184_smoking_current_vs_never_smoking	Guida F	NA	25556184	2015-04-15	Smoking	EFO_0006527, EFO_0005671, EFO_0004318	Current vs never smoking	Table S1	DNA methylation	Smoking	cell composition, batch	M values	NA	Illumina HumanMethylation450	Whole blood	NA	582	2	Adults	Females	European
cg01839993	chr10:74034644	10	74034644	DDIT4	Island	NA	NA	5.65e-11	-	23691101_smoking_current_vs_never_smoking_discovery	Zeilinger S	NA	23691101	2013-05-17	Smoking	EFO_0006527, EFO_0005671, EFO_0004318	Current vs never smoking discovery	Table S1	DNA methylation	Smoking	Age, sex, body mass index, alcohol consumption, cell composition	M values	NA	Illumina HumanMethylation450	Whole blood	NA	1011	1	Adults	Both	European
cg08101174	chr10:104196541	10	104196541	-	Open sea	-0.000434	9.2e-05	2.94e-06	-	27717397_gestational_age_ultrasoundestimated_gestational_age	Bohlin J	NA	27717397	2016-10-07	Gestational age	EFO_0005112	Ultrasound-estimated gestational age	Table S1	DNA methylation	Gestational age	Offspring sex, maternal age, maternal smoking, study design, caesarean section, cell composition	Beta values	days	Illumina HumanMethylation450	Cord blood	NA	1068	1	Infants	Both	European
cg08101174	chr10:104196541	10	104196541	-	Open sea	-4.8e-05	1e-05	1.57e-06	-	27843151_alcohol_consumption_per_day_african_ancestry	Liu C	CHARGE+	27843151	2016-11-15	Alcohol consumption per day	EFO_0007878, EFO_0004329	African ancestry	Table S6	DNA methylation	Alcohol consumption per day	Age, sex, body mass index, cell composition, batch	Beta values	g per day	Illumina HumanMethylation450	Whole blood	NA	2423	3	Adults	Both	African
cg08101174	chr10:104196541	10	104196541	-	Open sea	-0.00921	0.001657	1.37e-08	-	28811542_age	Li S	NA	28811542	2017-08-15	Age	EFO_0000246	NA	Table S1	DNA methylation	Age	cell composition	M values	years	Illumina HumanMethylation450	Whole blood	NA	1366	2	Geriatrics	NA	European
cg08101174	chr10:104196541	10	104196541	-	Open sea	-0.12	0.0196	9.12e-10	-	25556184_smoking_current_vs_never_smoking	Guida F	NA	25556184	2015-04-15	Smoking	EFO_0006527, EFO_0005671, EFO_0004318	Current vs never smoking	Table S1	DNA methylation	Smoking	cell composition, batch	M values	NA	Illumina HumanMethylation450	Whole blood	NA	582	2	Adults	Females	European
cg08101174	chr10:104196541	10	104196541	-	Open sea	NA	NA	5.67e-07	-	26864933_smoking_current_vs_never_smoking	Ambatipudi S	NA	26864933	2016-05-01	Smoking	EFO_0006527, EFO_0005671, EFO_0004318	Current vs never smoking	Table S1	DNA methylation	Smoking	Age, breast cancer status, menopausal status, use of contraceptive pill, use of hormone replacement therapy, batch	M values	NA	Illumina HumanMethylation450	Whole blood	NA	721	1	Adults	Females	European
cg10592592	chr10:74034663	10	74034663	DDIT4	Island	NA	NA	8.02e-05	-	26500701_sex_kora_f4	Singmann P	NA	26500701	2015-10-19	Sex	EFO_0001271	KORA F4	Additional file 2	DNA methylation	Sex	Age, smoking, alcohol consumption, body mass index, triglycerides, total leucocytes, high-density lipoprotein, low-density lipoprotein, physical activity, diabetes, myocardial infarction, cell composition, batch	Beta values	NA	Illumina HumanMethylation450	Whole blood	NA	1799	1	Adults	Both	European
cg10592592	chr10:74034663	10	74034663	DDIT4	Island	NA	NA	2.24e-08	-	23691101_smoking_current_vs_never_smoking_discovery	Zeilinger S	NA	23691101	2013-05-17	Smoking	EFO_0006527, EFO_0005671, EFO_0004318	Current vs never smoking discovery	Table S1	DNA methylation	Smoking	Age, sex, body mass index, alcohol consumption, cell composition	M values	NA	Illumina HumanMethylation450	Whole blood	NA	1011	1	Adults	Both	European
cg13442016	chr10:104196339	10	104196339	MIR146B	South shelf	-0.000605	8.8e-05	1.43e-11	-	27717397_gestational_age_ultrasoundestimated_gestational_age	Bohlin J	NA	27717397	2016-10-07	Gestational age	EFO_0005112	Ultrasound-estimated gestational age	Table S1	DNA methylation	Gestational age	Offspring sex, maternal age, maternal smoking, study design, caesarean section, cell composition	Beta values	days	Illumina HumanMethylation450	Cord blood	NA	1068	1	Infants	Both	European
cg13442016	chr10:104196339	10	104196339	MIR146B	South shelf	-0.000458	9e-05	4.31e-07	-	27717397_gestational_age_last_menstrual_periodestimated_gestational_age	Bohlin J	NA	27717397	2016-10-07	Gestational age	EFO_0005112	Last menstrual period-estimated gestational age	Table S2	DNA methylation	Gestational age	Offspring sex, maternal age, maternal smoking, study design, caesarean section, cell composition	Beta values	days	Illumina HumanMethylation450	Cord blood	NA	1068	1	Infants	Both	European
cg13442016	chr10:104196339	10	104196339	MIR146B	South shelf	NA	NA	2.2e-05	-	26864933_smoking_current_vs_never_smoking	Ambatipudi S	NA	26864933	2016-05-01	Smoking	EFO_0006527, EFO_0005671, EFO_0004318	Current vs never smoking	Table S1	DNA methylation	Smoking	Age, breast cancer status, menopausal status, use of contraceptive pill, use of hormone replacement therapy, batch	M values	NA	Illumina HumanMethylation450	Whole blood	NA	721	1	Adults	Females	European
cg15857661	chr10:104196243	10	104196243	MIR146B	South shelf	-0.000472	0.000115	4.44e-05	-	27717397_gestational_age_last_menstrual_periodestimated_gestational_age	Bohlin J	NA	27717397	2016-10-07	Gestational age	EFO_0005112	Last menstrual period-estimated gestational age	Table S2	DNA methylation	Gestational age	Offspring sex, maternal age, maternal smoking, study design, caesarean section, cell composition	Beta values	days	Illumina HumanMethylation450	Cord blood	NA	1068	1	Infants	Both	European
cg15857661	chr10:104196243	10	104196243	MIR146B	South shelf	-5.8e-05	1.2e-05	2.52e-06	-	27843151_alcohol_consumption_per_day_african_ancestry	Liu C	CHARGE+	27843151	2016-11-15	Alcohol consumption per day	EFO_0007878, EFO_0004329	African ancestry	Table S6	DNA methylation	Alcohol consumption per day	Age, sex, body mass index, cell composition, batch	Beta values	g per day	Illumina HumanMethylation450	Whole blood	NA	2423	3	Adults	Both	African
cg15857661	chr10:104196243	10	104196243	MIR146B	South shelf	-0.0184	0.002042	1.04e-19	-	28811542_age	Li S	NA	28811542	2017-08-15	Age	EFO_0000246	NA	Table S1	DNA methylation	Age	cell composition	M values	years	Illumina HumanMethylation450	Whole blood	NA	1366	2	Geriatrics	NA	European
cg15857661	chr10:104196243	10	104196243	MIR146B	South shelf	NA	NA	2.83e-05	-	26864933_smoking_current_vs_never_smoking	Ambatipudi S	NA	26864933	2016-05-01	Smoking	EFO_0006527, EFO_0005671, EFO_0004318	Current vs never smoking	Table S1	DNA methylation	Smoking	Age, breast cancer status, menopausal status, use of contraceptive pill, use of hormone replacement therapy, batch	M values	NA	Illumina HumanMethylation450	Whole blood	NA	721	1	Adults	Females	European
cg15857661	chr10:104196243	10	104196243	MIR146B	South shelf	NA	NA	2.95e-08	-	26500701_sex_kora_f4	Singmann P	NA	26500701	2015-10-19	Sex	EFO_0001271	KORA F4	Additional file 2	DNA methylation	Sex	Age, smoking, alcohol consumption, body mass index, triglycerides, total leucocytes, high-density lipoprotein, low-density lipoprotein, physical activity, diabetes, myocardial infarction, cell composition, batch	Beta values	NA	Illumina HumanMethylation450	Whole blood	NA	1799	1	Adults	Both	European
cg20897136	chr10:74034667	10	74034667	DDIT4	Island	-0.004	0.001	1.88e-05	-	27040690_maternal_smoking_in_pregnancy_sustained_maternal_smoking_in_pregnancy_effect_on_newborns	Joubert BR	PACE	27040690	2016-04-07	Maternal smoking in pregnancy	EFO_0006527, EFO_0005671, EFO_0004318, EFO_0002950	Sustained maternal smoking in pregnancy effect on newborns	Table S3	DNA methylation	Maternal smoking in pregnancy	Maternal age, maternal education, parity, batch	Beta values	NA	Illumina HumanMethylation450	Cord blood	NA	5647	9	Infants	NA	European, African, Admixed, Other
cg20897136	chr10:74034667	10	74034667	DDIT4	Island	-0.004	0.001	4.72e-05	-	27040690_maternal_smoking_in_pregnancy_sustained_maternal_smoking_in_pregnancy_effect_on_newborns_adjusted_for_cell_counts	Joubert BR	PACE	27040690	2016-04-07	Maternal smoking in pregnancy	EFO_0006527, EFO_0005671, EFO_0004318, EFO_0002950	Sustained maternal smoking in pregnancy effect on newborns adjusted for cell composition	Table S3	DNA methylation	Maternal smoking in pregnancy	Maternal age, maternal education, parity, cell composition, batch	Beta values	NA	Illumina HumanMethylation450	Cord blood	NA	5647	9	Infants	NA	European, African, Admixed, Other
cg20897136	chr10:74034667	10	74034667	DDIT4	Island	-0.003	0.001	1.84e-05	-	27040690_maternal_smoking_in_pregnancy_any_maternal_smoking_in_pregnancy_effect_on_newborns	Joubert BR	PACE	27040690	2016-04-07	Maternal smoking in pregnancy	EFO_0006527, EFO_0005671, EFO_0004318, EFO_0002950	Any maternal smoking in pregnancy effect on newborns	Table S3	DNA methylation	Maternal smoking in pregnancy	Maternal age, maternal education, parity, batch	Beta values	NA	Illumina HumanMethylation450	Cord blood	NA	6685	13	Infants	NA	European, East Asian, African, Admixed, Other
cg26333393	chr10:125651726	10	125651726	CPXM2	South shore	NA	NA	9.22e-08	-	26500701_sex_kora_f4	Singmann P	NA	26500701	2015-10-19	Sex	EFO_0001271	KORA F4	Additional file 2	DNA methylation	Sex	Age, smoking, alcohol consumption, body mass index, triglycerides, total leucocytes, high-density lipoprotein, low-density lipoprotein, physical activity, diabetes, myocardial infarction, cell composition, batch	Beta values	NA	Illumina HumanMethylation450	Whole blood	NA	1799	1	Adults	Both	European
cg02254407	chr11:73357159	11	73357159	PLEKHB1	Open sea	0.001066	0.000139	4.15e-14	-	27717397_gestational_age_ultrasoundestimated_gestational_age	Bohlin J	NA	27717397	2016-10-07	Gestational age	EFO_0005112	Ultrasound-estimated gestational age	Table S1	DNA methylation	Gestational age	Offspring sex, maternal age, maternal smoking, study design, caesarean section, cell composition	Beta values	days	Illumina HumanMethylation450	Cord blood	NA	1068	1	Infants	Both	European
cg02254407	chr11:73357159	11	73357159	PLEKHB1	Open sea	0.000953	0.000138	8.81e-12	-	27717397_gestational_age_last_menstrual_periodestimated_gestational_age	Bohlin J	NA	27717397	2016-10-07	Gestational age	EFO_0005112	Last menstrual period-estimated gestational age	Table S2	DNA methylation	Gestational age	Offspring sex, maternal age, maternal smoking, study design, caesarean section, cell composition	Beta values	days	Illumina HumanMethylation450	Cord blood	NA	1068	1	Infants	Both	European
cg04313735	chr11:73357194	11	73357194	PLEKHB1	Open sea	0.000729	9e-05	1.43e-15	-	27717397_gestational_age_ultrasoundestimated_gestational_age	Bohlin J	NA	27717397	2016-10-07	Gestational age	EFO_0005112	Ultrasound-estimated gestational age	Table S1	DNA methylation	Gestational age	Offspring sex, maternal age, maternal smoking, study design, caesarean section, cell composition	Beta values	days	Illumina HumanMethylation450	Cord blood	NA	1068	1	Infants	Both	European
cg04313735	chr11:73357194	11	73357194	PLEKHB1	Open sea	0.00056	9.8e-05	1.32e-08	-	27717397_gestational_age_last_menstrual_periodestimated_gestational_age	Bohlin J	NA	27717397	2016-10-07	Gestational age	EFO_0005112	Last menstrual period-estimated gestational age	Table S2	DNA methylation	Gestational age	Offspring sex, maternal age, maternal smoking, study design, caesarean section, cell composition	Beta values	days	Illumina HumanMethylation450	Cord blood	NA	1068	1	Infants	Both	European
cg07013104	chr11:73357095	11	73357095	PLEKHB1	Open sea	0.00061	8.6e-05	2.79e-12	-	27717397_gestational_age_ultrasoundestimated_gestational_age	Bohlin J	NA	27717397	2016-10-07	Gestational age	EFO_0005112	Ultrasound-estimated gestational age	Table S1	DNA methylation	Gestational age	Offspring sex, maternal age, maternal smoking, study design, caesarean section, cell composition	Beta values	days	Illumina HumanMethylation450	Cord blood	NA	1068	1	Infants	Both	European
cg07013104	chr11:73357095	11	73357095	PLEKHB1	Open sea	0.000476	8.3e-05	1.15e-08	-	27717397_gestational_age_last_menstrual_periodestimated_gestational_age	Bohlin J	NA	27717397	2016-10-07	Gestational age	EFO_0005112	Last menstrual period-estimated gestational age	Table S2	DNA methylation	Gestational age	Offspring sex, maternal age, maternal smoking, study design, caesarean section, cell composition	Beta values	days	Illumina HumanMethylation450	Cord blood	NA	1068	1	Infants	Both	European
cg11512608	chr11:73357276	11	73357276	PLEKHB1	Open sea	0.001041	0.000115	4.76e-19	-	27717397_gestational_age_ultrasoundestimated_gestational_age	Bohlin J	NA	27717397	2016-10-07	Gestational age	EFO_0005112	Ultrasound-estimated gestational age	Table S1	DNA methylation	Gestational age	Offspring sex, maternal age, maternal smoking, study design, caesarean section, cell composition	Beta values	days	Illumina HumanMethylation450	Cord blood	NA	1068	1	Infants	Both	European
cg11512608	chr11:73357276	11	73357276	PLEKHB1	Open sea	0.000862	0.000111	2.29e-14	-	27717397_gestational_age_last_menstrual_periodestimated_gestational_age	Bohlin J	NA	27717397	2016-10-07	Gestational age	EFO_0005112	Last menstrual period-estimated gestational age	Table S2	DNA methylation	Gestational age	Offspring sex, maternal age, maternal smoking, study design, caesarean section, cell composition	Beta values	days	Illumina HumanMethylation450	Cord blood	NA	1068	1	Infants	Both	European
cg24176731	chr11:73357164	11	73357164	PLEKHB1	Open sea	0.000977	0.000121	2.01e-15	-	27717397_gestational_age_ultrasoundestimated_gestational_age	Bohlin J	NA	27717397	2016-10-07	Gestational age	EFO_0005112	Ultrasound-estimated gestational age	Table S1	DNA methylation	Gestational age	Offspring sex, maternal age, maternal smoking, study design, caesarean section, cell composition	Beta values	days	Illumina HumanMethylation450	Cord blood	NA	1068	1	Infants	Both	European
cg24176731	chr11:73357164	11	73357164	PLEKHB1	Open sea	0.000865	0.00012	1.05e-12	-	27717397_gestational_age_last_menstrual_periodestimated_gestational_age	Bohlin J	NA	27717397	2016-10-07	Gestational age	EFO_0005112	Last menstrual period-estimated gestational age	Table S2	DNA methylation	Gestational age	Offspring sex, maternal age, maternal smoking, study design, caesarean section, cell composition	Beta values	days	Illumina HumanMethylation450	Cord blood	NA	1068	1	Infants	Both	European
cg24261333	chr11:73357019	11	73357019	PLEKHB1	Open sea	0.00078	9.8e-05	5.21e-15	-	27717397_gestational_age_ultrasoundestimated_gestational_age	Bohlin J	NA	27717397	2016-10-07	Gestational age	EFO_0005112	Ultrasound-estimated gestational age	Table S1	DNA methylation	Gestational age	Offspring sex, maternal age, maternal smoking, study design, caesarean section, cell composition	Beta values	days	Illumina HumanMethylation450	Cord blood	NA	1068	1	Infants	Both	European
cg24261333	chr11:73357019	11	73357019	PLEKHB1	Open sea	0.000622	9.8e-05	3.57e-10	-	27717397_gestational_age_last_menstrual_periodestimated_gestational_age	Bohlin J	NA	27717397	2016-10-07	Gestational age	EFO_0005112	Last menstrual period-estimated gestational age	Table S2	DNA methylation	Gestational age	Offspring sex, maternal age, maternal smoking, study design, caesarean section, cell composition	Beta values	days	Illumina HumanMethylation450	Cord blood	NA	1068	1	Infants	Both	European
cg25288155	chr11:73357396	11	73357396	PLEKHB1	Open sea	0.000796	0.000108	4.24e-13	-	27717397_gestational_age_ultrasoundestimated_gestational_age	Bohlin J	NA	27717397	2016-10-07	Gestational age	EFO_0005112	Ultrasound-estimated gestational age	Table S1	DNA methylation	Gestational age	Offspring sex, maternal age, maternal smoking, study design, caesarean section, cell composition	Beta values	days	Illumina HumanMethylation450	Cord blood	NA	1068	1	Infants	Both	European
cg25288155	chr11:73357396	11	73357396	PLEKHB1	Open sea	0.000758	0.000104	5.8e-13	-	27717397_gestational_age_last_menstrual_periodestimated_gestational_age	Bohlin J	NA	27717397	2016-10-07	Gestational age	EFO_0005112	Last menstrual period-estimated gestational age	Table S2	DNA methylation	Gestational age	Offspring sex, maternal age, maternal smoking, study design, caesarean section, cell composition	Beta values	days	Illumina HumanMethylation450	Cord blood	NA	1068	1	Infants	Both	European
cg26776957	chr11:73357183	11	73357183	PLEKHB1	Open sea	0.000613	9.7e-05	3.52e-10	-	27717397_gestational_age_ultrasoundestimated_gestational_age	Bohlin J	NA	27717397	2016-10-07	Gestational age	EFO_0005112	Ultrasound-estimated gestational age	Table S1	DNA methylation	Gestational age	Offspring sex, maternal age, maternal smoking, study design, caesarean section, cell composition	Beta values	days	Illumina HumanMethylation450	Cord blood	NA	1068	1	Infants	Both	European
cg26776957	chr11:73357183	11	73357183	PLEKHB1	Open sea	0.000533	0.000105	4.71e-07	-	27717397_gestational_age_last_menstrual_periodestimated_gestational_age	Bohlin J	NA	27717397	2016-10-07	Gestational age	EFO_0005112	Last menstrual period-estimated gestational age	Table S2	DNA methylation	Gestational age	Offspring sex, maternal age, maternal smoking, study design, caesarean section, cell composition	Beta values	days	Illumina HumanMethylation450	Cord blood	NA	1068	1	Infants	Both	European
cg00922748	chr12:2944322	12	2944322	NRIP2	Open sea	NA	NA	1.86e-06	-	26500701_sex_kora_f4	Singmann P	NA	26500701	2015-10-19	Sex	EFO_0001271	KORA F4	Additional file 2	DNA methylation	Sex	Age, smoking, alcohol consumption, body mass index, triglycerides, total leucocytes, high-density lipoprotein, low-density lipoprotein, physical activity, diabetes, myocardial infarction, cell composition, batch	Beta values	NA	Illumina HumanMethylation450	Whole blood	NA	1799	1	Adults	Both	European
cg02852959	chr12:2944436	12	2944436	NRIP2	Open sea	NA	NA	3.08e-05	-	26500701_sex_kora_f4	Singmann P	NA	26500701	2015-10-19	Sex	EFO_0001271	KORA F4	Additional file 2	DNA methylation	Sex	Age, smoking, alcohol consumption, body mass index, triglycerides, total leucocytes, high-density lipoprotein, low-density lipoprotein, physical activity, diabetes, myocardial infarction, cell composition, batch	Beta values	NA	Illumina HumanMethylation450	Whole blood	NA	1799	1	Adults	Both	European
cg03126946	chr12:2944310	12	2944310	NRIP2	Open sea	NA	NA	1.1e-06	-	26500701_sex_kora_f4	Singmann P	NA	26500701	2015-10-19	Sex	EFO_0001271	KORA F4	Additional file 2	DNA methylation	Sex	Age, smoking, alcohol consumption, body mass index, triglycerides, total leucocytes, high-density lipoprotein, low-density lipoprotein, physical activity, diabetes, myocardial infarction, cell composition, batch	Beta values	NA	Illumina HumanMethylation450	Whole blood	NA	1799	1	Adults	Both	European
cg05194726	chr12:2944480	12	2944480	NRIP2	Open sea	NA	NA	6.39e-06	-	26500701_sex_kora_f4	Singmann P	NA	26500701	2015-10-19	Sex	EFO_0001271	KORA F4	Additional file 2	DNA methylation	Sex	Age, smoking, alcohol consumption, body mass index, triglycerides, total leucocytes, high-density lipoprotein, low-density lipoprotein, physical activity, diabetes, myocardial infarction, cell composition, batch	Beta values	NA	Illumina HumanMethylation450	Whole blood	NA	1799	1	Adults	Both	European
cg06997549	chr12:2944163	12	2944163	NRIP2	Open sea	NA	NA	4.46e-09	-	26500701_sex_kora_f4	Singmann P	NA	26500701	2015-10-19	Sex	EFO_0001271	KORA F4	Additional file 2	DNA methylation	Sex	Age, smoking, alcohol consumption, body mass index, triglycerides, total leucocytes, high-density lipoprotein, low-density lipoprotein, physical activity, diabetes, myocardial infarction, cell composition, batch	Beta values	NA	Illumina HumanMethylation450	Whole blood	NA	1799	1	Adults	Both	European
cg14176966	chr12:2944286	12	2944286	NRIP2	Open sea	NA	NA	4.03e-06	-	26500701_sex_kora_f4	Singmann P	NA	26500701	2015-10-19	Sex	EFO_0001271	KORA F4	Additional file 2	DNA methylation	Sex	Age, smoking, alcohol consumption, body mass index, triglycerides, total leucocytes, high-density lipoprotein, low-density lipoprotein, physical activity, diabetes, myocardial infarction, cell composition, batch	Beta values	NA	Illumina HumanMethylation450	Whole blood	NA	1799	1	Adults	Both	European
cg02315096	chr13:110522020	13	110522020	-	Island	NA	NA	3.5e-06	-	26500701_sex_kora_f4	Singmann P	NA	26500701	2015-10-19	Sex	EFO_0001271	KORA F4	Additional file 2	DNA methylation	Sex	Age, smoking, alcohol consumption, body mass index, triglycerides, total leucocytes, high-density lipoprotein, low-density lipoprotein, physical activity, diabetes, myocardial infarction, cell composition, batch	Beta values	NA	Illumina HumanMethylation450	Whole blood	NA	1799	1	Adults	Both	European
cg05757365	chr13:88328471	13	88328471	SLITRK5	North shore	NA	NA	4.03e-05	-	26500701_sex_kora_f4	Singmann P	NA	26500701	2015-10-19	Sex	EFO_0001271	KORA F4	Additional file 2	DNA methylation	Sex	Age, smoking, alcohol consumption, body mass index, triglycerides, total leucocytes, high-density lipoprotein, low-density lipoprotein, physical activity, diabetes, myocardial infarction, cell composition, batch	Beta values	NA	Illumina HumanMethylation450	Whole blood	NA	1799	1	Adults	Both	European
cg09460553	chr13:110521956	13	110521956	-	North shore	NA	NA	3.36e-05	-	26500701_sex_kora_f4	Singmann P	NA	26500701	2015-10-19	Sex	EFO_0001271	KORA F4	Additional file 2	DNA methylation	Sex	Age, smoking, alcohol consumption, body mass index, triglycerides, total leucocytes, high-density lipoprotein, low-density lipoprotein, physical activity, diabetes, myocardial infarction, cell composition, batch	Beta values	NA	Illumina HumanMethylation450	Whole blood	NA	1799	1	Adults	Both	European
cg11033654	chr14:95826570	14	95826570	-	North shore	-0.000142	3.6e-05	9.69e-05	-	27843151_alcohol_consumption_per_day_european_ancestry	Liu C	CHARGE+	27843151	2016-12-15	Alcohol consumption per day	EFO_0007878, EFO_0004329	European ancestry	Table S5	DNA methylation	Alcohol consumption per day	Age, sex, body mass index, cell composition, batch	Beta values	g der day	Illumina HumanMethylation450	Whole blood	NA	9643	10	Adults	Both	European
cg13019568	chr14:95826830	14	95826830	-	Island	-0.005	0.001	8e-05	-	26861414_maternal_plasma_folate_moba	Joubert BR	NA	26861414	2016-02-10	Maternal plasma folate	EFO_0005111	MoBa	Additional file 1	DNA methylation	Maternal plasma folate	Maternal age, maternal education, smoking during pregnancy, parity, batch	Beta values	log nmol l-1	Illumina HumanMethylation450	Cord blood	NA	1275	1	Infants	NA	European
cg13019568	chr14:95826830	14	95826830	-	Island	-0.005	0.001	5.79e-06	-	26861414_maternal_plasma_folate_metaanalysis	Joubert BR	NA	26861414	2016-02-10	Maternal plasma folate	EFO_0005111	Meta-analysis	Additional file 1	DNA methylation	Maternal plasma folate	Maternal age, maternal education, smoking during pregnancy, parity, batch	Beta values	log nmol l-1	Illumina HumanMethylation450	Cord blood	NA	1988	2	Infants	NA	European
cg14013080	chr14:95826997	14	95826997	-	South shore	-0.008	0.002	2.81e-06	-	26861414_maternal_plasma_folate_moba	Joubert BR	NA	26861414	2016-02-10	Maternal plasma folate	EFO_0005111	MoBa	Additional file 1	DNA methylation	Maternal plasma folate	Maternal age, maternal education, smoking during pregnancy, parity, batch	Beta values	log nmol l-1	Illumina HumanMethylation450	Cord blood	NA	1275	1	Infants	NA	European
cg14013080	chr14:95826997	14	95826997	-	South shore	-0.007	0.002	1.1e-05	-	26861414_maternal_plasma_folate_metaanalysis	Joubert BR	NA	26861414	2016-02-10	Maternal plasma folate	EFO_0005111	Meta-analysis	Additional file 1	DNA methylation	Maternal plasma folate	Maternal age, maternal education, smoking during pregnancy, parity, batch	Beta values	log nmol l-1	Illumina HumanMethylation450	Cord blood	NA	1988	2	Infants	NA	European
cg04340651	chr15:93617080	15	93617080	RGMA	Island	-0.002071	0.000163	1.76e-34	-	27717397_gestational_age_ultrasoundestimated_gestational_age	Bohlin J	NA	27717397	2016-10-07	Gestational age	EFO_0005112	Ultrasound-estimated gestational age	Table S1	DNA methylation	Gestational age	Offspring sex, maternal age, maternal smoking, study design, caesarean section, cell composition	Beta values	days	Illumina HumanMethylation450	Cord blood	NA	1068	1	Infants	Both	European
cg04340651	chr15:93617080	15	93617080	RGMA	Island	-0.001786	0.000151	1.55e-30	-	27717397_gestational_age_last_menstrual_periodestimated_gestational_age	Bohlin J	NA	27717397	2016-10-07	Gestational age	EFO_0005112	Last menstrual period-estimated gestational age	Table S2	DNA methylation	Gestational age	Offspring sex, maternal age, maternal smoking, study design, caesarean section, cell composition	Beta values	days	Illumina HumanMethylation450	Cord blood	NA	1068	1	Infants	Both	European
cg08119553	chr15:93616966	15	93616966	RGMA	Island	-0.000353	6.2e-05	1.38e-08	-	27717397_gestational_age_ultrasoundestimated_gestational_age	Bohlin J	NA	27717397	2016-10-07	Gestational age	EFO_0005112	Ultrasound-estimated gestational age	Table S1	DNA methylation	Gestational age	Offspring sex, maternal age, maternal smoking, study design, caesarean section, cell composition	Beta values	days	Illumina HumanMethylation450	Cord blood	NA	1068	1	Infants	Both	European
cg13455960	chr15:93617134	15	93617134	RGMA	Island	-0.000834	0.000131	2.66e-10	-	27717397_gestational_age_ultrasoundestimated_gestational_age	Bohlin J	NA	27717397	2016-10-07	Gestational age	EFO_0005112	Ultrasound-estimated gestational age	Table S1	DNA methylation	Gestational age	Offspring sex, maternal age, maternal smoking, study design, caesarean section, cell composition	Beta values	days	Illumina HumanMethylation450	Cord blood	NA	1068	1	Infants	Both	European
cg13455960	chr15:93617134	15	93617134	RGMA	Island	-0.000732	0.000117	5.87e-10	-	27717397_gestational_age_last_menstrual_periodestimated_gestational_age	Bohlin J	NA	27717397	2016-10-07	Gestational age	EFO_0005112	Last menstrual period-estimated gestational age	Table S2	DNA methylation	Gestational age	Offspring sex, maternal age, maternal smoking, study design, caesarean section, cell composition	Beta values	days	Illumina HumanMethylation450	Cord blood	NA	1068	1	Infants	Both	European
cg17400113	chr15:93617146	15	93617146	RGMA	Island	-0.000628	0.000125	5.57e-07	-	27717397_gestational_age_ultrasoundestimated_gestational_age	Bohlin J	NA	27717397	2016-10-07	Gestational age	EFO_0005112	Ultrasound-estimated gestational age	Table S1	DNA methylation	Gestational age	Offspring sex, maternal age, maternal smoking, study design, caesarean section, cell composition	Beta values	days	Illumina HumanMethylation450	Cord blood	NA	1068	1	Infants	Both	European
cg17400113	chr15:93617146	15	93617146	RGMA	Island	-0.000507	0.00012	2.51e-05	-	27717397_gestational_age_last_menstrual_periodestimated_gestational_age	Bohlin J	NA	27717397	2016-10-07	Gestational age	EFO_0005112	Last menstrual period-estimated gestational age	Table S2	DNA methylation	Gestational age	Offspring sex, maternal age, maternal smoking, study design, caesarean section, cell composition	Beta values	days	Illumina HumanMethylation450	Cord blood	NA	1068	1	Infants	Both	European
cg17400113	chr15:93617146	15	93617146	RGMA	Island	NA	NA	3.07e-05	-	26500701_sex_kora_f4	Singmann P	NA	26500701	2015-10-19	Sex	EFO_0001271	KORA F4	Additional file 2	DNA methylation	Sex	Age, smoking, alcohol consumption, body mass index, triglycerides, total leucocytes, high-density lipoprotein, low-density lipoprotein, physical activity, diabetes, myocardial infarction, cell composition, batch	Beta values	NA	Illumina HumanMethylation450	Whole blood	NA	1799	1	Adults	Both	European
cg17633234	chr15:93617065	15	93617065	RGMA	Island	-0.001506	0.000143	9.62e-25	-	27717397_gestational_age_ultrasoundestimated_gestational_age	Bohlin J	NA	27717397	2016-10-07	Gestational age	EFO_0005112	Ultrasound-estimated gestational age	Table S1	DNA methylation	Gestational age	Offspring sex, maternal age, maternal smoking, study design, caesarean section, cell composition	Beta values	days	Illumina HumanMethylation450	Cord blood	NA	1068	1	Infants	Both	European
cg17633234	chr15:93617065	15	93617065	RGMA	Island	-0.001205	0.000129	7.02e-20	-	27717397_gestational_age_last_menstrual_periodestimated_gestational_age	Bohlin J	NA	27717397	2016-10-07	Gestational age	EFO_0005112	Last menstrual period-estimated gestational age	Table S2	DNA methylation	Gestational age	Offspring sex, maternal age, maternal smoking, study design, caesarean section, cell composition	Beta values	days	Illumina HumanMethylation450	Cord blood	NA	1068	1	Infants	Both	European
cg17896927	chr15:93617030	15	93617030	RGMA	Island	-0.002144	0.00018	1.03e-30	-	27717397_gestational_age_ultrasoundestimated_gestational_age	Bohlin J	NA	27717397	2016-10-07	Gestational age	EFO_0005112	Ultrasound-estimated gestational age	Table S1	DNA methylation	Gestational age	Offspring sex, maternal age, maternal smoking, study design, caesarean section, cell composition	Beta values	days	Illumina HumanMethylation450	Cord blood	NA	1068	1	Infants	Both	European
cg17896927	chr15:93617030	15	93617030	RGMA	Island	-0.001751	0.000166	8.2e-25	-	27717397_gestational_age_last_menstrual_periodestimated_gestational_age	Bohlin J	NA	27717397	2016-10-07	Gestational age	EFO_0005112	Last menstrual period-estimated gestational age	Table S2	DNA methylation	Gestational age	Offspring sex, maternal age, maternal smoking, study design, caesarean section, cell composition	Beta values	days	Illumina HumanMethylation450	Cord blood	NA	1068	1	Infants	Both	European
cg20122635	chr15:93616950	15	93616950	RGMA	Island	-0.000486	8.8e-05	4.61e-08	-	27717397_gestational_age_ultrasoundestimated_gestational_age	Bohlin J	NA	27717397	2016-10-07	Gestational age	EFO_0005112	Ultrasound-estimated gestational age	Table S1	DNA methylation	Gestational age	Offspring sex, maternal age, maternal smoking, study design, caesarean section, cell composition	Beta values	days	Illumina HumanMethylation450	Cord blood	NA	1068	1	Infants	Both	European
cg20122635	chr15:93616950	15	93616950	RGMA	Island	-0.000348	7.8e-05	8.68e-06	-	27717397_gestational_age_last_menstrual_periodestimated_gestational_age	Bohlin J	NA	27717397	2016-10-07	Gestational age	EFO_0005112	Last menstrual period-estimated gestational age	Table S2	DNA methylation	Gestational age	Offspring sex, maternal age, maternal smoking, study design, caesarean section, cell composition	Beta values	days	Illumina HumanMethylation450	Cord blood	NA	1068	1	Infants	Both	European
cg23013968	chr15:93616959	15	93616959	RGMA	Island	-0.001032	0.000141	4.55e-13	-	27717397_gestational_age_ultrasoundestimated_gestational_age	Bohlin J	NA	27717397	2016-10-07	Gestational age	EFO_0005112	Ultrasound-estimated gestational age	Table S1	DNA methylation	Gestational age	Offspring sex, maternal age, maternal smoking, study design, caesarean section, cell composition	Beta values	days	Illumina HumanMethylation450	Cord blood	NA	1068	1	Infants	Both	European
cg23013968	chr15:93616959	15	93616959	RGMA	Island	-0.000716	0.000128	3.19e-08	-	27717397_gestational_age_last_menstrual_periodestimated_gestational_age	Bohlin J	NA	27717397	2016-10-07	Gestational age	EFO_0005112	Last menstrual period-estimated gestational age	Table S2	DNA methylation	Gestational age	Offspring sex, maternal age, maternal smoking, study design, caesarean section, cell composition	Beta values	days	Illumina HumanMethylation450	Cord blood	NA	1068	1	Infants	Both	European
cg23754924	chr15:93616943	15	93616943	RGMA	Island	-0.000923	0.000114	1.65e-15	-	27717397_gestational_age_ultrasoundestimated_gestational_age	Bohlin J	NA	27717397	2016-10-07	Gestational age	EFO_0005112	Ultrasound-estimated gestational age	Table S1	DNA methylation	Gestational age	Offspring sex, maternal age, maternal smoking, study design, caesarean section, cell composition	Beta values	days	Illumina HumanMethylation450	Cord blood	NA	1068	1	Infants	Both	European
cg23754924	chr15:93616943	15	93616943	RGMA	Island	-0.000765	0.000101	9.02e-14	-	27717397_gestational_age_last_menstrual_periodestimated_gestational_age	Bohlin J	NA	27717397	2016-10-07	Gestational age	EFO_0005112	Last menstrual period-estimated gestational age	Table S2	DNA methylation	Gestational age	Offspring sex, maternal age, maternal smoking, study design, caesarean section, cell composition	Beta values	days	Illumina HumanMethylation450	Cord blood	NA	1068	1	Infants	Both	European
cg24569831	chr15:93617168	15	93617168	RGMA	Island	NA	NA	1.46e-05	-	26500701_sex_kora_f4	Singmann P	NA	26500701	2015-10-19	Sex	EFO_0001271	KORA F4	Additional file 2	DNA methylation	Sex	Age, smoking, alcohol consumption, body mass index, triglycerides, total leucocytes, high-density lipoprotein, low-density lipoprotein, physical activity, diabetes, myocardial infarction, cell composition, batch	Beta values	NA	Illumina HumanMethylation450	Whole blood	NA	1799	1	Adults	Both	European
cg25994931	chr15:93616894	15	93616894	RGMA	Island	-0.000893	0.000161	4e-08	-	27717397_gestational_age_ultrasoundestimated_gestational_age	Bohlin J	NA	27717397	2016-10-07	Gestational age	EFO_0005112	Ultrasound-estimated gestational age	Table S1	DNA methylation	Gestational age	Offspring sex, maternal age, maternal smoking, study design, caesarean section, cell composition	Beta values	days	Illumina HumanMethylation450	Cord blood	NA	1068	1	Infants	Both	European
cg25994931	chr15:93616894	15	93616894	RGMA	Island	-0.000618	0.000142	1.46e-05	-	27717397_gestational_age_last_menstrual_periodestimated_gestational_age	Bohlin J	NA	27717397	2016-10-07	Gestational age	EFO_0005112	Last menstrual period-estimated gestational age	Table S2	DNA methylation	Gestational age	Offspring sex, maternal age, maternal smoking, study design, caesarean section, cell composition	Beta values	days	Illumina HumanMethylation450	Cord blood	NA	1068	1	Infants	Both	European
cg25994931	chr15:93616894	15	93616894	RGMA	Island	NA	NA	3.53e-05	-	26500701_sex_kora_f4	Singmann P	NA	26500701	2015-10-19	Sex	EFO_0001271	KORA F4	Additional file 2	DNA methylation	Sex	Age, smoking, alcohol consumption, body mass index, triglycerides, total leucocytes, high-density lipoprotein, low-density lipoprotein, physical activity, diabetes, myocardial infarction, cell composition, batch	Beta values	NA	Illumina HumanMethylation450	Whole blood	NA	1799	1	Adults	Both	European
cg26127778	chr15:93617141	15	93617141	RGMA	Island	-0.000922	0.000179	3.12e-07	-	27717397_gestational_age_ultrasoundestimated_gestational_age	Bohlin J	NA	27717397	2016-10-07	Gestational age	EFO_0005112	Ultrasound-estimated gestational age	Table S1	DNA methylation	Gestational age	Offspring sex, maternal age, maternal smoking, study design, caesarean section, cell composition	Beta values	days	Illumina HumanMethylation450	Cord blood	NA	1068	1	Infants	Both	European
cg26127778	chr15:93617141	15	93617141	RGMA	Island	-0.000734	0.000165	9.75e-06	-	27717397_gestational_age_last_menstrual_periodestimated_gestational_age	Bohlin J	NA	27717397	2016-10-07	Gestational age	EFO_0005112	Last menstrual period-estimated gestational age	Table S2	DNA methylation	Gestational age	Offspring sex, maternal age, maternal smoking, study design, caesarean section, cell composition	Beta values	days	Illumina HumanMethylation450	Cord blood	NA	1068	1	Infants	Both	European
cg26127778	chr15:93617141	15	93617141	RGMA	Island	NA	NA	3.83e-05	-	26500701_sex_kora_f4	Singmann P	NA	26500701	2015-10-19	Sex	EFO_0001271	KORA F4	Additional file 2	DNA methylation	Sex	Age, smoking, alcohol consumption, body mass index, triglycerides, total leucocytes, high-density lipoprotein, low-density lipoprotein, physical activity, diabetes, myocardial infarction, cell composition, batch	Beta values	NA	Illumina HumanMethylation450	Whole blood	NA	1799	1	Adults	Both	European
cg00699901	chr16:2908157	16	2908157	PRSS22	South shore	NA	NA	6.31e-09	-	26500701_sex_kora_f4	Singmann P	NA	26500701	2015-10-19	Sex	EFO_0001271	KORA F4	Additional file 2	DNA methylation	Sex	Age, smoking, alcohol consumption, body mass index, triglycerides, total leucocytes, high-density lipoprotein, low-density lipoprotein, physical activity, diabetes, myocardial infarction, cell composition, batch	Beta values	NA	Illumina HumanMethylation450	Whole blood	NA	1799	1	Adults	Both	European
cg00944388	chr16:2907695	16	2907695	PRSS22	Island	NA	NA	2.44e-07	-	26500701_sex_kora_f4	Singmann P	NA	26500701	2015-10-19	Sex	EFO_0001271	KORA F4	Additional file 2	DNA methylation	Sex	Age, smoking, alcohol consumption, body mass index, triglycerides, total leucocytes, high-density lipoprotein, low-density lipoprotein, physical activity, diabetes, myocardial infarction, cell composition, batch	Beta values	NA	Illumina HumanMethylation450	Whole blood	NA	1799	1	Adults	Both	European
cg02256969	chr16:2908245	16	2908245	PRSS22	South shore	NA	NA	1.07e-05	-	26500701_sex_kora_f4	Singmann P	NA	26500701	2015-10-19	Sex	EFO_0001271	KORA F4	Additional file 2	DNA methylation	Sex	Age, smoking, alcohol consumption, body mass index, triglycerides, total leucocytes, high-density lipoprotein, low-density lipoprotein, physical activity, diabetes, myocardial infarction, cell composition, batch	Beta values	NA	Illumina HumanMethylation450	Whole blood	NA	1799	1	Adults	Both	European
cg02949111	chr16:788184	16	788184	NARFL	South shore	-0.00075	0.000178	2.58e-05	-	27717397_gestational_age_last_menstrual_periodestimated_gestational_age	Bohlin J	NA	27717397	2016-10-07	Gestational age	EFO_0005112	Last menstrual period-estimated gestational age	Table S2	DNA methylation	Gestational age	Offspring sex, maternal age, maternal smoking, study design, caesarean section, cell composition	Beta values	days	Illumina HumanMethylation450	Cord blood	NA	1068	1	Infants	Both	European
cg07516511	chr16:2907819	16	2907819	PRSS22	Island	NA	NA	1.08e-06	-	26500701_sex_kora_f4	Singmann P	NA	26500701	2015-10-19	Sex	EFO_0001271	KORA F4	Additional file 2	DNA methylation	Sex	Age, smoking, alcohol consumption, body mass index, triglycerides, total leucocytes, high-density lipoprotein, low-density lipoprotein, physical activity, diabetes, myocardial infarction, cell composition, batch	Beta values	NA	Illumina HumanMethylation450	Whole blood	NA	1799	1	Adults	Both	European
cg07516511	chr16:2907819	16	2907819	PRSS22	Island	NA	NA	2.25e-05	-	26500701_sex_kora_f3	Singmann P	NA	26500701	2015-10-19	Sex	EFO_0001271	KORA F3	Additional file 2	DNA methylation	Sex	Age, smoking, alcohol consumption, body mass index, triglycerides, total leucocytes, high-density lipoprotein, low-density lipoprotein, physical activity, diabetes, myocardial infarction, cell composition, batch	Beta values	NA	Illumina HumanMethylation450	Whole blood	NA	500	1	Adults	Both	European
cg18345369	chr16:2907859	16	2907859	PRSS22	South shore	NA	NA	6e-10	-	26500701_sex_kora_f4	Singmann P	NA	26500701	2015-10-19	Sex	EFO_0001271	KORA F4	Additional file 2	DNA methylation	Sex	Age, smoking, alcohol consumption, body mass index, triglycerides, total leucocytes, high-density lipoprotein, low-density lipoprotein, physical activity, diabetes, myocardial infarction, cell composition, batch	Beta values	NA	Illumina HumanMethylation450	Whole blood	NA	1799	1	Adults	Both	European
cg21452411	chr16:2908211	16	2908211	PRSS22	South shore	NA	NA	2.7e-09	-	26500701_sex_kora_f4	Singmann P	NA	26500701	2015-10-19	Sex	EFO_0001271	KORA F4	Additional file 2	DNA methylation	Sex	Age, smoking, alcohol consumption, body mass index, triglycerides, total leucocytes, high-density lipoprotein, low-density lipoprotein, physical activity, diabetes, myocardial infarction, cell composition, batch	Beta values	NA	Illumina HumanMethylation450	Whole blood	NA	1799	1	Adults	Both	European
cg27620871	chr16:2908219	16	2908219	PRSS22	South shore	NA	NA	7.04e-08	-	26500701_sex_kora_f4	Singmann P	NA	26500701	2015-10-19	Sex	EFO_0001271	KORA F4	Additional file 2	DNA methylation	Sex	Age, smoking, alcohol consumption, body mass index, triglycerides, total leucocytes, high-density lipoprotein, low-density lipoprotein, physical activity, diabetes, myocardial infarction, cell composition, batch	Beta values	NA	Illumina HumanMethylation450	Whole blood	NA	1799	1	Adults	Both	European
cg00597076	chr17:1395880	17	1395880	MYO1C	South shore	NA	NA	1.86e-07	-	26500701_sex_kora_f4	Singmann P	NA	26500701	2015-10-19	Sex	EFO_0001271	KORA F4	Additional file 2	DNA methylation	Sex	Age, smoking, alcohol consumption, body mass index, triglycerides, total leucocytes, high-density lipoprotein, low-density lipoprotein, physical activity, diabetes, myocardial infarction, cell composition, batch	Beta values	NA	Illumina HumanMethylation450	Whole blood	NA	1799	1	Adults	Both	European
cg00597076	chr17:1395880	17	1395880	MYO1C	South shore	NA	NA	5.79e-06	-	26500701_sex_kora_f3	Singmann P	NA	26500701	2015-10-19	Sex	EFO_0001271	KORA F3	Additional file 2	DNA methylation	Sex	Age, smoking, alcohol consumption, body mass index, triglycerides, total leucocytes, high-density lipoprotein, low-density lipoprotein, physical activity, diabetes, myocardial infarction, cell composition, batch	Beta values	NA	Illumina HumanMethylation450	Whole blood	NA	500	1	Adults	Both	European
cg01134637	chr17:55962522	17	55962522	CUEDC1	North shore	NA	NA	2.54e-06	-	26500701_sex_kora_f4	Singmann P	NA	26500701	2015-10-19	Sex	EFO_0001271	KORA F4	Additional file 2	DNA methylation	Sex	Age, smoking, alcohol consumption, body mass index, triglycerides, total leucocytes, high-density lipoprotein, low-density lipoprotein, physical activity, diabetes, myocardial infarction, cell composition, batch	Beta values	NA	Illumina HumanMethylation450	Whole blood	NA	1799	1	Adults	Both	European
cg05487134	chr17:40489569	17	40489569	STAT3	Open sea	NA	NA	7.85e-09	-	26857698_primary_sjogrens_syndrome_whole_blood	Imgenberg-Kreuz J	NA	26857698	2016-11-01	Primary Sjogrens syndrome	EFO_0000699	Whole blood	Table S1	DNA methylation	Primary Sjogrens syndrome	Age, sex, cell composition	Beta values	NA	Illumina HumanMethylation450	Whole blood	NA	500	1	NA	Both	European
cg08378788	chr17:1395864	17	1395864	MYO1C	South shore	NA	NA	1.27e-05	-	26500701_sex_kora_f4	Singmann P	NA	26500701	2015-10-19	Sex	EFO_0001271	KORA F4	Additional file 2	DNA methylation	Sex	Age, smoking, alcohol consumption, body mass index, triglycerides, total leucocytes, high-density lipoprotein, low-density lipoprotein, physical activity, diabetes, myocardial infarction, cell composition, batch	Beta values	NA	Illumina HumanMethylation450	Whole blood	NA	1799	1	Adults	Both	European
cg08378788	chr17:1395864	17	1395864	MYO1C	South shore	NA	NA	1.11e-06	-	26500701_sex_kora_f3	Singmann P	NA	26500701	2015-10-19	Sex	EFO_0001271	KORA F3	Additional file 2	DNA methylation	Sex	Age, smoking, alcohol consumption, body mass index, triglycerides, total leucocytes, high-density lipoprotein, low-density lipoprotein, physical activity, diabetes, myocardial infarction, cell composition, batch	Beta values	NA	Illumina HumanMethylation450	Whole blood	NA	500	1	Adults	Both	European
cg08652441	chr17:40489513	17	40489513	STAT3	Open sea	NA	NA	1.12e-05	-	26500701_sex_kora_f4	Singmann P	NA	26500701	2015-10-19	Sex	EFO_0001271	KORA F4	Additional file 2	DNA methylation	Sex	Age, smoking, alcohol consumption, body mass index, triglycerides, total leucocytes, high-density lipoprotein, low-density lipoprotein, physical activity, diabetes, myocardial infarction, cell composition, batch	Beta values	NA	Illumina HumanMethylation450	Whole blood	NA	1799	1	Adults	Both	European
cg09269848	chr17:1396074	17	1396074	MYO1C	South shore	NA	NA	6.75e-07	-	26500701_sex_kora_f4	Singmann P	NA	26500701	2015-10-19	Sex	EFO_0001271	KORA F4	Additional file 2	DNA methylation	Sex	Age, smoking, alcohol consumption, body mass index, triglycerides, total leucocytes, high-density lipoprotein, low-density lipoprotein, physical activity, diabetes, myocardial infarction, cell composition, batch	Beta values	NA	Illumina HumanMethylation450	Whole blood	NA	1799	1	Adults	Both	European
cg09269848	chr17:1396074	17	1396074	MYO1C	South shore	NA	NA	1.16e-06	-	26500701_sex_kora_f3	Singmann P	NA	26500701	2015-10-19	Sex	EFO_0001271	KORA F3	Additional file 2	DNA methylation	Sex	Age, smoking, alcohol consumption, body mass index, triglycerides, total leucocytes, high-density lipoprotein, low-density lipoprotein, physical activity, diabetes, myocardial infarction, cell composition, batch	Beta values	NA	Illumina HumanMethylation450	Whole blood	NA	500	1	Adults	Both	European
cg09570958	chr17:14206774	17	14206774	HS3ST3B1;MGC12916	Island	-0.503624	0.0921	4.58e-08	-	28686328_smoking	Dogan MV	NA	28686328	2017-07-07	Smoking	EFO_0006527, EFO_0005671, EFO_0004318	NA	Table S1	DNA methylation	Smoking	Age, sex, batch	M values	NA	Illumina HumanMethylation450	Whole blood	NA	1597	1	Geriatrics	Both	European
cg09570958	chr17:14206774	17	14206774	HS3ST3B1;MGC12916	Island	NA	NA	1.75e-06	-	26500701_sex_kora_f4	Singmann P	NA	26500701	2015-10-19	Sex	EFO_0001271	KORA F4	Additional file 2	DNA methylation	Sex	Age, smoking, alcohol consumption, body mass index, triglycerides, total leucocytes, high-density lipoprotein, low-density lipoprotein, physical activity, diabetes, myocardial infarction, cell composition, batch	Beta values	NA	Illumina HumanMethylation450	Whole blood	NA	1799	1	Adults	Both	European
cg10023862	chr17:55962841	17	55962841	CUEDC1	Island	NA	NA	2.51e-07	-	26500701_sex_kora_f4	Singmann P	NA	26500701	2015-10-19	Sex	EFO_0001271	KORA F4	Additional file 2	DNA methylation	Sex	Age, smoking, alcohol consumption, body mass index, triglycerides, total leucocytes, high-density lipoprotein, low-density lipoprotein, physical activity, diabetes, myocardial infarction, cell composition, batch	Beta values	NA	Illumina HumanMethylation450	Whole blood	NA	1799	1	Adults	Both	European
cg11387088	chr17:55962574	17	55962574	CUEDC1	Island	NA	NA	2.16e-05	-	26500701_sex_kora_f4	Singmann P	NA	26500701	2015-10-19	Sex	EFO_0001271	KORA F4	Additional file 2	DNA methylation	Sex	Age, smoking, alcohol consumption, body mass index, triglycerides, total leucocytes, high-density lipoprotein, low-density lipoprotein, physical activity, diabetes, myocardial infarction, cell composition, batch	Beta values	NA	Illumina HumanMethylation450	Whole blood	NA	1799	1	Adults	Both	European
cg13443605	chr17:14207036	17	14207036	HS3ST3B1;MGC12916	Island	NA	NA	1.83e-05	-	26500701_sex_kora_f4	Singmann P	NA	26500701	2015-10-19	Sex	EFO_0001271	KORA F4	Additional file 2	DNA methylation	Sex	Age, smoking, alcohol consumption, body mass index, triglycerides, total leucocytes, high-density lipoprotein, low-density lipoprotein, physical activity, diabetes, myocardial infarction, cell composition, batch	Beta values	NA	Illumina HumanMethylation450	Whole blood	NA	1799	1	Adults	Both	European
cg14016875	chr17:14206981	17	14206981	HS3ST3B1;MGC12916	Island	-0.000187	4.4e-05	2.41e-05	-	27843151_alcohol_consumption_per_day_european_ancestry	Liu C	CHARGE+	27843151	2016-12-15	Alcohol consumption per day	EFO_0007878, EFO_0004329	European ancestry	Table S5	DNA methylation	Alcohol consumption per day	Age, sex, body mass index, cell composition, batch	Beta values	g der day	Illumina HumanMethylation450	Whole blood	NA	9643	10	Adults	Both	European
cg14016875	chr17:14206981	17	14206981	HS3ST3B1;MGC12916	Island	NA	NA	1.15e-06	-	26500701_sex_kora_f4	Singmann P	NA	26500701	2015-10-19	Sex	EFO_0001271	KORA F4	Additional file 2	DNA methylation	Sex	Age, smoking, alcohol consumption, body mass index, triglycerides, total leucocytes, high-density lipoprotein, low-density lipoprotein, physical activity, diabetes, myocardial infarction, cell composition, batch	Beta values	NA	Illumina HumanMethylation450	Whole blood	NA	1799	1	Adults	Both	European
cg16340422	chr17:17110120	17	17110120	PLD6	Island	-0.0409	0.005224	2.46e-15	-	28811542_age	Li S	NA	28811542	2017-08-15	Age	EFO_0000246	NA	Table S1	DNA methylation	Age	cell composition	M values	years	Illumina HumanMethylation450	Whole blood	NA	1366	2	Geriatrics	NA	European
cg16766914	chr17:55962703	17	55962703	CUEDC1	Island	0.0241	0.006478	9.95e-05	-	28811542_age	Li S	NA	28811542	2017-08-15	Age	EFO_0000246	NA	Table S1	DNA methylation	Age	cell composition	M values	years	Illumina HumanMethylation450	Whole blood	NA	1366	2	Geriatrics	NA	European
cg16766914	chr17:55962703	17	55962703	CUEDC1	Island	NA	NA	7.74e-07	-	26500701_sex_kora_f4	Singmann P	NA	26500701	2015-10-19	Sex	EFO_0001271	KORA F4	Additional file 2	DNA methylation	Sex	Age, smoking, alcohol consumption, body mass index, triglycerides, total leucocytes, high-density lipoprotein, low-density lipoprotein, physical activity, diabetes, myocardial infarction, cell composition, batch	Beta values	NA	Illumina HumanMethylation450	Whole blood	NA	1799	1	Adults	Both	European
cg19093370	chr17:17110180	17	17110180	PLD6	Island	-0.0363	0.004755	1.14e-14	-	28811542_age	Li S	NA	28811542	2017-08-15	Age	EFO_0000246	NA	Table S1	DNA methylation	Age	cell composition	M values	years	Illumina HumanMethylation450	Whole blood	NA	1366	2	Geriatrics	NA	European
cg19093370	chr17:17110180	17	17110180	PLD6	Island	NA	NA	3.23e-05	-	26500701_sex_kora_f4	Singmann P	NA	26500701	2015-10-19	Sex	EFO_0001271	KORA F4	Additional file 2	DNA methylation	Sex	Age, smoking, alcohol consumption, body mass index, triglycerides, total leucocytes, high-density lipoprotein, low-density lipoprotein, physical activity, diabetes, myocardial infarction, cell composition, batch	Beta values	NA	Illumina HumanMethylation450	Whole blood	NA	1799	1	Adults	Both	European
cg20703671	chr17:1396001	17	1396001	MYO1C	South shore	NA	NA	1.24e-06	-	26500701_sex_kora_f4	Singmann P	NA	26500701	2015-10-19	Sex	EFO_0001271	KORA F4	Additional file 2	DNA methylation	Sex	Age, smoking, alcohol consumption, body mass index, triglycerides, total leucocytes, high-density lipoprotein, low-density lipoprotein, physical activity, diabetes, myocardial infarction, cell composition, batch	Beta values	NA	Illumina HumanMethylation450	Whole blood	NA	1799	1	Adults	Both	European
cg20703671	chr17:1396001	17	1396001	MYO1C	South shore	NA	NA	3.96e-05	-	26500701_sex_kora_f3	Singmann P	NA	26500701	2015-10-19	Sex	EFO_0001271	KORA F3	Additional file 2	DNA methylation	Sex	Age, smoking, alcohol consumption, body mass index, triglycerides, total leucocytes, high-density lipoprotein, low-density lipoprotein, physical activity, diabetes, myocardial infarction, cell composition, batch	Beta values	NA	Illumina HumanMethylation450	Whole blood	NA	500	1	Adults	Both	European
cg20703671	chr17:1396001	17	1396001	MYO1C	South shore	NA	NA	1.6e-08	-	25249537_sex_discovery	Shah S	NA	25249537	2014-09-23	Sex	PATO_0000047	Discovery	Table S3	DNA methylation	Sex	Smoking, cell composition, batch	Beta values	NA	Illumina HumanMethylation450	Whole blood	NA	815	1	Geriatrics	Both	European
cg22242539	chr17:1665220	17	1665220	SERPINF1	Open sea	-0.000829	0.000137	2.25e-09	-	27717397_gestational_age_last_menstrual_periodestimated_gestational_age	Bohlin J	NA	27717397	2016-10-07	Gestational age	EFO_0005112	Last menstrual period-estimated gestational age	Table S2	DNA methylation	Gestational age	Offspring sex, maternal age, maternal smoking, study design, caesarean section, cell composition	Beta values	days	Illumina HumanMethylation450	Cord blood	NA	1068	1	Infants	Both	European
cg22242539	chr17:1665220	17	1665220	SERPINF1	Open sea	NA	NA	2.36e-14	-	26857698_primary_sjogrens_syndrome_whole_blood	Imgenberg-Kreuz J	NA	26857698	2016-11-01	Primary Sjogrens syndrome	EFO_0000699	Whole blood	Table S1	DNA methylation	Primary Sjogrens syndrome	Age, sex, cell composition	Beta values	NA	Illumina HumanMethylation450	Whole blood	NA	500	1	NA	Both	European
cg22513955	chr17:1665123	17	1665123	SERPINF1	Open sea	-0.000553	0.000119	3.97e-06	-	27717397_gestational_age_last_menstrual_periodestimated_gestational_age	Bohlin J	NA	27717397	2016-10-07	Gestational age	EFO_0005112	Last menstrual period-estimated gestational age	Table S2	DNA methylation	Gestational age	Offspring sex, maternal age, maternal smoking, study design, caesarean section, cell composition	Beta values	days	Illumina HumanMethylation450	Cord blood	NA	1068	1	Infants	Both	European
cg22795769	chr17:1396123	17	1396123	MYO1C	South shore	NA	NA	4.97e-12	-	26500701_sex_kora_f4	Singmann P	NA	26500701	2015-10-19	Sex	EFO_0001271	KORA F4	Additional file 2	DNA methylation	Sex	Age, smoking, alcohol consumption, body mass index, triglycerides, total leucocytes, high-density lipoprotein, low-density lipoprotein, physical activity, diabetes, myocardial infarction, cell composition, batch	Beta values	NA	Illumina HumanMethylation450	Whole blood	NA	1799	1	Adults	Both	European
cg22795769	chr17:1396123	17	1396123	MYO1C	South shore	NA	NA	5.98e-06	-	26500701_sex_kora_f3	Singmann P	NA	26500701	2015-10-19	Sex	EFO_0001271	KORA F3	Additional file 2	DNA methylation	Sex	Age, smoking, alcohol consumption, body mass index, triglycerides, total leucocytes, high-density lipoprotein, low-density lipoprotein, physical activity, diabetes, myocardial infarction, cell composition, batch	Beta values	NA	Illumina HumanMethylation450	Whole blood	NA	500	1	Adults	Both	European
cg24312520	chr17:40489584	17	40489584	STAT3	Open sea	NA	NA	5.85e-08	-	26857698_primary_sjogrens_syndrome_whole_blood	Imgenberg-Kreuz J	NA	26857698	2016-11-01	Primary Sjogrens syndrome	EFO_0000699	Whole blood	Table S1	DNA methylation	Primary Sjogrens syndrome	Age, sex, cell composition	Beta values	NA	Illumina HumanMethylation450	Whole blood	NA	500	1	NA	Both	European
cg24578857	chr17:17110207	17	17110207	PLD6	Island	NA	NA	9.96e-05	-	26500701_sex_kora_f4	Singmann P	NA	26500701	2015-10-19	Sex	EFO_0001271	KORA F4	Additional file 2	DNA methylation	Sex	Age, smoking, alcohol consumption, body mass index, triglycerides, total leucocytes, high-density lipoprotein, low-density lipoprotein, physical activity, diabetes, myocardial infarction, cell composition, batch	Beta values	NA	Illumina HumanMethylation450	Whole blood	NA	1799	1	Adults	Both	European
cg24718015	chr17:40489721	17	40489721	STAT3	Open sea	0.017041	0.003686	3.78e-06	-	27572077_schizophrenia_phase_1	Hannon E	NA	27572077	2016-08-30	Schizophrenia	EFO_0000692	Phase 1	Table S3	DNA methylation	Schizophrenia	Age, sex, smoking, cell composition, batch	Beta values	NA	Illumina HumanMethylation450	Whole blood	NA	675	1	NA	NA	European
cg24718015	chr17:40489721	17	40489721	STAT3	Open sea	0.009076	0.001938	2.83e-06	-	27572077_schizophrenia_phase_2	Hannon E	NA	27572077	2016-08-30	Schizophrenia	EFO_0000692	Phase 2	Table S3	DNA methylation	Schizophrenia	Age, sex, smoking, cell composition, batch	Beta values	NA	Illumina HumanMethylation450	Whole blood	NA	847	1	NA	NA	European
cg25393494	chr17:17109936	17	17109936	PLD6	Island	-0.0328	0.004069	3.79e-16	-	28811542_age	Li S	NA	28811542	2017-08-15	Age	EFO_0000246	NA	Table S1	DNA methylation	Age	cell composition	M values	years	Illumina HumanMethylation450	Whole blood	NA	1366	2	Geriatrics	NA	European
cg25393494	chr17:17109936	17	17109936	PLD6	Island	NA	NA	3.35e-08	-	26500701_sex_kora_f4	Singmann P	NA	26500701	2015-10-19	Sex	EFO_0001271	KORA F4	Additional file 2	DNA methylation	Sex	Age, smoking, alcohol consumption, body mass index, triglycerides, total leucocytes, high-density lipoprotein, low-density lipoprotein, physical activity, diabetes, myocardial infarction, cell composition, batch	Beta values	NA	Illumina HumanMethylation450	Whole blood	NA	1799	1	Adults	Both	European
cg26418770	chr17:14206886	17	14206886	HS3ST3B1;MGC12916	Island	-0.000152	3.4e-05	5.84e-06	-	27843151_alcohol_consumption_per_day_european_ancestry	Liu C	CHARGE+	27843151	2016-12-15	Alcohol consumption per day	EFO_0007878, EFO_0004329	European ancestry	Table S5	DNA methylation	Alcohol consumption per day	Age, sex, body mass index, cell composition, batch	Beta values	g der day	Illumina HumanMethylation450	Whole blood	NA	9643	10	Adults	Both	European
cg26418770	chr17:14206886	17	14206886	HS3ST3B1;MGC12916	Island	NA	NA	2.82e-05	-	26500701_sex_kora_f4	Singmann P	NA	26500701	2015-10-19	Sex	EFO_0001271	KORA F4	Additional file 2	DNA methylation	Sex	Age, smoking, alcohol consumption, body mass index, triglycerides, total leucocytes, high-density lipoprotein, low-density lipoprotein, physical activity, diabetes, myocardial infarction, cell composition, batch	Beta values	NA	Illumina HumanMethylation450	Whole blood	NA	1799	1	Adults	Both	European
cg26572811	chr17:14206901	17	14206901	HS3ST3B1;MGC12916	Island	-0.000201	4e-05	4.11e-07	-	27843151_alcohol_consumption_per_day_european_ancestry	Liu C	CHARGE+	27843151	2016-12-15	Alcohol consumption per day	EFO_0007878, EFO_0004329	European ancestry	Table S5	DNA methylation	Alcohol consumption per day	Age, sex, body mass index, cell composition, batch	Beta values	g der day	Illumina HumanMethylation450	Whole blood	NA	9643	10	Adults	Both	European
cg26572811	chr17:14206901	17	14206901	HS3ST3B1;MGC12916	Island	NA	NA	1.55e-05	-	26500701_sex_kora_f4	Singmann P	NA	26500701	2015-10-19	Sex	EFO_0001271	KORA F4	Additional file 2	DNA methylation	Sex	Age, smoking, alcohol consumption, body mass index, triglycerides, total leucocytes, high-density lipoprotein, low-density lipoprotein, physical activity, diabetes, myocardial infarction, cell composition, batch	Beta values	NA	Illumina HumanMethylation450	Whole blood	NA	1799	1	Adults	Both	European
cg00262344	chr18:23713741	18	23713741	PSMA8	Island	0.008	0.002	5.36e-05	-	27040690_maternal_smoking_in_pregnancy_sustained_maternal_smoking_in_pregnancy_effect_on_newborns	Joubert BR	PACE	27040690	2016-04-07	Maternal smoking in pregnancy	EFO_0006527, EFO_0005671, EFO_0004318, EFO_0002950	Sustained maternal smoking in pregnancy effect on newborns	Table S3	DNA methylation	Maternal smoking in pregnancy	Maternal age, maternal education, parity, batch	Beta values	NA	Illumina HumanMethylation450	Cord blood	NA	5647	9	Infants	NA	European, African, Admixed, Other
cg00262344	chr18:23713741	18	23713741	PSMA8	Island	NA	NA	1.3e-06	-	26500701_sex_kora_f4	Singmann P	NA	26500701	2015-10-19	Sex	EFO_0001271	KORA F4	Additional file 2	DNA methylation	Sex	Age, smoking, alcohol consumption, body mass index, triglycerides, total leucocytes, high-density lipoprotein, low-density lipoprotein, physical activity, diabetes, myocardial infarction, cell composition, batch	Beta values	NA	Illumina HumanMethylation450	Whole blood	NA	1799	1	Adults	Both	European
cg01070760	chr18:23714009	18	23714009	PSMA8	South shore	NA	NA	3.04e-08	-	26500701_sex_kora_f4	Singmann P	NA	26500701	2015-10-19	Sex	EFO_0001271	KORA F4	Additional file 2	DNA methylation	Sex	Age, smoking, alcohol consumption, body mass index, triglycerides, total leucocytes, high-density lipoprotein, low-density lipoprotein, physical activity, diabetes, myocardial infarction, cell composition, batch	Beta values	NA	Illumina HumanMethylation450	Whole blood	NA	1799	1	Adults	Both	European
cg03162994	chr18:23713729	18	23713729	PSMA8	Island	0.009	0.002	3.44e-05	-	27040690_maternal_smoking_in_pregnancy_sustained_maternal_smoking_in_pregnancy_effect_on_newborns	Joubert BR	PACE	27040690	2016-04-07	Maternal smoking in pregnancy	EFO_0006527, EFO_0005671, EFO_0004318, EFO_0002950	Sustained maternal smoking in pregnancy effect on newborns	Table S3	DNA methylation	Maternal smoking in pregnancy	Maternal age, maternal education, parity, batch	Beta values	NA	Illumina HumanMethylation450	Cord blood	NA	5647	9	Infants	NA	European, African, Admixed, Other
cg03162994	chr18:23713729	18	23713729	PSMA8	Island	NA	NA	1.12e-07	-	26500701_sex_kora_f4	Singmann P	NA	26500701	2015-10-19	Sex	EFO_0001271	KORA F4	Additional file 2	DNA methylation	Sex	Age, smoking, alcohol consumption, body mass index, triglycerides, total leucocytes, high-density lipoprotein, low-density lipoprotein, physical activity, diabetes, myocardial infarction, cell composition, batch	Beta values	NA	Illumina HumanMethylation450	Whole blood	NA	1799	1	Adults	Both	European
cg03162994	chr18:23713729	18	23713729	PSMA8	Island	NA	NA	8.68e-07	-	26500701_sex_metaanalysis	Singmann P	NA	26500701	2015-10-19	Sex	EFO_0001271	Meta-analysis	Additional file 2	DNA methylation	Sex	Age, smoking, alcohol consumption, body mass index, triglycerides, total leucocytes, high-density lipoprotein, low-density lipoprotein, physical activity, diabetes, myocardial infarction, cell composition, batch	Beta values	NA	Illumina HumanMethylation450	Whole blood	NA	1999	3	Adults	Both	European
cg15865827	chr18:23713838	18	23713838	PSMA8	Island	NA	NA	3.46e-14	-	26500701_sex_kora_f4	Singmann P	NA	26500701	2015-10-19	Sex	EFO_0001271	KORA F4	Additional file 2	DNA methylation	Sex	Age, smoking, alcohol consumption, body mass index, triglycerides, total leucocytes, high-density lipoprotein, low-density lipoprotein, physical activity, diabetes, myocardial infarction, cell composition, batch	Beta values	NA	Illumina HumanMethylation450	Whole blood	NA	1799	1	Adults	Both	European
cg15865827	chr18:23713838	18	23713838	PSMA8	Island	NA	NA	6.81e-05	-	26500701_sex_kora_f3	Singmann P	NA	26500701	2015-10-19	Sex	EFO_0001271	KORA F3	Additional file 2	DNA methylation	Sex	Age, smoking, alcohol consumption, body mass index, triglycerides, total leucocytes, high-density lipoprotein, low-density lipoprotein, physical activity, diabetes, myocardial infarction, cell composition, batch	Beta values	NA	Illumina HumanMethylation450	Whole blood	NA	500	1	Adults	Both	European
cg22027766	chr18:23713928	18	23713928	PSMA8	Island	0.006	0.002	7.49e-05	-	27040690_maternal_smoking_in_pregnancy_any_maternal_smoking_in_pregnancy_effect_on_newborns	Joubert BR	PACE	27040690	2016-04-07	Maternal smoking in pregnancy	EFO_0006527, EFO_0005671, EFO_0004318, EFO_0002950	Any maternal smoking in pregnancy effect on newborns	Table S3	DNA methylation	Maternal smoking in pregnancy	Maternal age, maternal education, parity, batch	Beta values	NA	Illumina HumanMethylation450	Cord blood	NA	6685	13	Infants	NA	European, East Asian, African, Admixed, Other
cg22027766	chr18:23713928	18	23713928	PSMA8	Island	NA	NA	3.41e-10	-	26500701_sex_kora_f4	Singmann P	NA	26500701	2015-10-19	Sex	EFO_0001271	KORA F4	Additional file 2	DNA methylation	Sex	Age, smoking, alcohol consumption, body mass index, triglycerides, total leucocytes, high-density lipoprotein, low-density lipoprotein, physical activity, diabetes, myocardial infarction, cell composition, batch	Beta values	NA	Illumina HumanMethylation450	Whole blood	NA	1799	1	Adults	Both	European
cg22027766	chr18:23713928	18	23713928	PSMA8	Island	NA	NA	5.06e-06	-	26500701_sex_kora_f3	Singmann P	NA	26500701	2015-10-19	Sex	EFO_0001271	KORA F3	Additional file 2	DNA methylation	Sex	Age, smoking, alcohol consumption, body mass index, triglycerides, total leucocytes, high-density lipoprotein, low-density lipoprotein, physical activity, diabetes, myocardial infarction, cell composition, batch	Beta values	NA	Illumina HumanMethylation450	Whole blood	NA	500	1	Adults	Both	European
cg22027766	chr18:23713928	18	23713928	PSMA8	Island	NA	NA	2.26e-05	-	26500701_sex_metaanalysis	Singmann P	NA	26500701	2015-10-19	Sex	EFO_0001271	Meta-analysis	Additional file 2	DNA methylation	Sex	Age, smoking, alcohol consumption, body mass index, triglycerides, total leucocytes, high-density lipoprotein, low-density lipoprotein, physical activity, diabetes, myocardial infarction, cell composition, batch	Beta values	NA	Illumina HumanMethylation450	Whole blood	NA	1999	3	Adults	Both	European
cg02197293	chr19:39523158	19	39523158	FBXO27	Island	NA	NA	6.28e-17	-	26500701_sex_kora_f4	Singmann P	NA	26500701	2015-10-19	Sex	EFO_0001271	KORA F4	Additional file 2	DNA methylation	Sex	Age, smoking, alcohol consumption, body mass index, triglycerides, total leucocytes, high-density lipoprotein, low-density lipoprotein, physical activity, diabetes, myocardial infarction, cell composition, batch	Beta values	NA	Illumina HumanMethylation450	Whole blood	NA	1799	1	Adults	Both	European
cg02197293	chr19:39523158	19	39523158	FBXO27	Island	NA	NA	2.44e-07	-	26500701_sex_kora_f3	Singmann P	NA	26500701	2015-10-19	Sex	EFO_0001271	KORA F3	Additional file 2	DNA methylation	Sex	Age, smoking, alcohol consumption, body mass index, triglycerides, total leucocytes, high-density lipoprotein, low-density lipoprotein, physical activity, diabetes, myocardial infarction, cell composition, batch	Beta values	NA	Illumina HumanMethylation450	Whole blood	NA	500	1	Adults	Both	European
cg06957349	chr19:39523339	19	39523339	FBXO27	South shore	0.000409	9.5e-05	1.63e-05	-	27717397_gestational_age_last_menstrual_periodestimated_gestational_age	Bohlin J	NA	27717397	2016-10-07	Gestational age	EFO_0005112	Last menstrual period-estimated gestational age	Table S2	DNA methylation	Gestational age	Offspring sex, maternal age, maternal smoking, study design, caesarean section, cell composition	Beta values	days	Illumina HumanMethylation450	Cord blood	NA	1068	1	Infants	Both	European
cg06957349	chr19:39523339	19	39523339	FBXO27	South shore	NA	NA	2.19e-12	-	26500701_sex_kora_f4	Singmann P	NA	26500701	2015-10-19	Sex	EFO_0001271	KORA F4	Additional file 2	DNA methylation	Sex	Age, smoking, alcohol consumption, body mass index, triglycerides, total leucocytes, high-density lipoprotein, low-density lipoprotein, physical activity, diabetes, myocardial infarction, cell composition, batch	Beta values	NA	Illumina HumanMethylation450	Whole blood	NA	1799	1	Adults	Both	European
cg06957349	chr19:39523339	19	39523339	FBXO27	South shore	NA	NA	5.39e-05	-	26500701_sex_kora_f3	Singmann P	NA	26500701	2015-10-19	Sex	EFO_0001271	KORA F3	Additional file 2	DNA methylation	Sex	Age, smoking, alcohol consumption, body mass index, triglycerides, total leucocytes, high-density lipoprotein, low-density lipoprotein, physical activity, diabetes, myocardial infarction, cell composition, batch	Beta values	NA	Illumina HumanMethylation450	Whole blood	NA	500	1	Adults	Both	European
cg08404221	chr19:39523309	19	39523309	FBXO27	South shore	NA	NA	6.84e-10	-	26500701_sex_kora_f4	Singmann P	NA	26500701	2015-10-19	Sex	EFO_0001271	KORA F4	Additional file 2	DNA methylation	Sex	Age, smoking, alcohol consumption, body mass index, triglycerides, total leucocytes, high-density lipoprotein, low-density lipoprotein, physical activity, diabetes, myocardial infarction, cell composition, batch	Beta values	NA	Illumina HumanMethylation450	Whole blood	NA	1799	1	Adults	Both	European
cg08404221	chr19:39523309	19	39523309	FBXO27	South shore	NA	NA	7.24e-05	-	26500701_sex_kora_f3	Singmann P	NA	26500701	2015-10-19	Sex	EFO_0001271	KORA F3	Additional file 2	DNA methylation	Sex	Age, smoking, alcohol consumption, body mass index, triglycerides, total leucocytes, high-density lipoprotein, low-density lipoprotein, physical activity, diabetes, myocardial infarction, cell composition, batch	Beta values	NA	Illumina HumanMethylation450	Whole blood	NA	500	1	Adults	Both	European
cg09758761	chr19:54219477	19	54219477	MIR521-2	Open sea	0.01311	0.0021	6.71e-10	-	23334450_rheumatoid_arthritis	Liu Y	NA	23334450	2013-01-20	Rheumatoid arthritis	EFO_0000685	NA	Table S3	DNA methylation	Rheumatoid arthritis	Age, sex, smoking, cell composition	Beta values	NA	Illumina HumanMethylation450	Whole blood	NA	691	1	Adults	Both	European
cg09837943	chr19:57306631	19	57306631	ZIM2	North shore	NA	NA	1.32e-07	-	26500701_sex_kora_f4	Singmann P	NA	26500701	2015-10-19	Sex	EFO_0001271	KORA F4	Additional file 2	DNA methylation	Sex	Age, smoking, alcohol consumption, body mass index, triglycerides, total leucocytes, high-density lipoprotein, low-density lipoprotein, physical activity, diabetes, myocardial infarction, cell composition, batch	Beta values	NA	Illumina HumanMethylation450	Whole blood	NA	1799	1	Adults	Both	European
cg11402505	chr19:39523436	19	39523436	FBXO27	South shore	NA	NA	5.1e-14	-	26500701_sex_kora_f4	Singmann P	NA	26500701	2015-10-19	Sex	EFO_0001271	KORA F4	Additional file 2	DNA methylation	Sex	Age, smoking, alcohol consumption, body mass index, triglycerides, total leucocytes, high-density lipoprotein, low-density lipoprotein, physical activity, diabetes, myocardial infarction, cell composition, batch	Beta values	NA	Illumina HumanMethylation450	Whole blood	NA	1799	1	Adults	Both	European
cg11402505	chr19:39523436	19	39523436	FBXO27	South shore	NA	NA	2.53e-07	-	26500701_sex_kora_f3	Singmann P	NA	26500701	2015-10-19	Sex	EFO_0001271	KORA F3	Additional file 2	DNA methylation	Sex	Age, smoking, alcohol consumption, body mass index, triglycerides, total leucocytes, high-density lipoprotein, low-density lipoprotein, physical activity, diabetes, myocardial infarction, cell composition, batch	Beta values	NA	Illumina HumanMethylation450	Whole blood	NA	500	1	Adults	Both	European
cg13152535	chr19:51226557	19	51226557	CLEC11A	North shore	NA	NA	3.92e-10	-	26500701_sex_kora_f4	Singmann P	NA	26500701	2015-10-19	Sex	EFO_0001271	KORA F4	Additional file 2	DNA methylation	Sex	Age, smoking, alcohol consumption, body mass index, triglycerides, total leucocytes, high-density lipoprotein, low-density lipoprotein, physical activity, diabetes, myocardial infarction, cell composition, batch	Beta values	NA	Illumina HumanMethylation450	Whole blood	NA	1799	1	Adults	Both	European
cg16651537	chr19:51226536	19	51226536	CLEC11A	North shore	0.008	0.002	6.26e-05	-	27040690_maternal_smoking_in_pregnancy_any_maternal_smoking_in_pregnancy_effect_on_newborns	Joubert BR	PACE	27040690	2016-04-07	Maternal smoking in pregnancy	EFO_0006527, EFO_0005671, EFO_0004318, EFO_0002950	Any maternal smoking in pregnancy effect on newborns	Table S3	DNA methylation	Maternal smoking in pregnancy	Maternal age, maternal education, parity, batch	Beta values	NA	Illumina HumanMethylation450	Cord blood	NA	6685	13	Infants	NA	European, East Asian, African, Admixed, Other
cg16651537	chr19:51226536	19	51226536	CLEC11A	North shore	NA	NA	4.13e-16	-	26500701_sex_kora_f4	Singmann P	NA	26500701	2015-10-19	Sex	EFO_0001271	KORA F4	Additional file 2	DNA methylation	Sex	Age, smoking, alcohol consumption, body mass index, triglycerides, total leucocytes, high-density lipoprotein, low-density lipoprotein, physical activity, diabetes, myocardial infarction, cell composition, batch	Beta values	NA	Illumina HumanMethylation450	Whole blood	NA	1799	1	Adults	Both	European
cg24068229	chr19:39523395	19	39523395	FBXO27	South shore	NA	NA	1.67e-12	-	26500701_sex_kora_f4	Singmann P	NA	26500701	2015-10-19	Sex	EFO_0001271	KORA F4	Additional file 2	DNA methylation	Sex	Age, smoking, alcohol consumption, body mass index, triglycerides, total leucocytes, high-density lipoprotein, low-density lipoprotein, physical activity, diabetes, myocardial infarction, cell composition, batch	Beta values	NA	Illumina HumanMethylation450	Whole blood	NA	1799	1	Adults	Both	European
cg24068229	chr19:39523395	19	39523395	FBXO27	South shore	NA	NA	5.11e-06	-	26500701_sex_kora_f3	Singmann P	NA	26500701	2015-10-19	Sex	EFO_0001271	KORA F3	Additional file 2	DNA methylation	Sex	Age, smoking, alcohol consumption, body mass index, triglycerides, total leucocytes, high-density lipoprotein, low-density lipoprotein, physical activity, diabetes, myocardial infarction, cell composition, batch	Beta values	NA	Illumina HumanMethylation450	Whole blood	NA	500	1	Adults	Both	European
cg24790297	chr19:51226357	19	51226357	CLEC11A	North shore	0.008	0.002	2.4e-05	-	27040690_maternal_smoking_in_pregnancy_sustained_maternal_smoking_in_pregnancy_effect_on_newborns	Joubert BR	PACE	27040690	2016-04-07	Maternal smoking in pregnancy	EFO_0006527, EFO_0005671, EFO_0004318, EFO_0002950	Sustained maternal smoking in pregnancy effect on newborns	Table S3	DNA methylation	Maternal smoking in pregnancy	Maternal age, maternal education, parity, batch	Beta values	NA	Illumina HumanMethylation450	Cord blood	NA	5647	9	Infants	NA	European, African, Admixed, Other
cg24790297	chr19:51226357	19	51226357	CLEC11A	North shore	0.007	0.002	2.84e-06	-	27040690_maternal_smoking_in_pregnancy_any_maternal_smoking_in_pregnancy_effect_on_newborns	Joubert BR	PACE	27040690	2016-04-07	Maternal smoking in pregnancy	EFO_0006527, EFO_0005671, EFO_0004318, EFO_0002950	Any maternal smoking in pregnancy effect on newborns	Table S3	DNA methylation	Maternal smoking in pregnancy	Maternal age, maternal education, parity, batch	Beta values	NA	Illumina HumanMethylation450	Cord blood	NA	6685	13	Infants	NA	European, East Asian, African, Admixed, Other
cg24790297	chr19:51226357	19	51226357	CLEC11A	North shore	NA	NA	1.74e-34	-	26500701_sex_kora_f4	Singmann P	NA	26500701	2015-10-19	Sex	EFO_0001271	KORA F4	Additional file 2	DNA methylation	Sex	Age, smoking, alcohol consumption, body mass index, triglycerides, total leucocytes, high-density lipoprotein, low-density lipoprotein, physical activity, diabetes, myocardial infarction, cell composition, batch	Beta values	NA	Illumina HumanMethylation450	Whole blood	NA	1799	1	Adults	Both	European
cg24790297	chr19:51226357	19	51226357	CLEC11A	North shore	NA	NA	3.95e-08	-	26500701_sex_kora_f3	Singmann P	NA	26500701	2015-10-19	Sex	EFO_0001271	KORA F3	Additional file 2	DNA methylation	Sex	Age, smoking, alcohol consumption, body mass index, triglycerides, total leucocytes, high-density lipoprotein, low-density lipoprotein, physical activity, diabetes, myocardial infarction, cell composition, batch	Beta values	NA	Illumina HumanMethylation450	Whole blood	NA	500	1	Adults	Both	European
cg24790297	chr19:51226357	19	51226357	CLEC11A	North shore	NA	NA	1.5e-291	-	26500701_sex_metaanalysis	Singmann P	NA	26500701	2015-10-19	Sex	EFO_0001271	Meta-analysis	Additional file 2	DNA methylation	Sex	Age, smoking, alcohol consumption, body mass index, triglycerides, total leucocytes, high-density lipoprotein, low-density lipoprotein, physical activity, diabetes, myocardial infarction, cell composition, batch	Beta values	NA	Illumina HumanMethylation450	Whole blood	NA	1999	3	Adults	Both	European
cg24790297	chr19:51226357	19	51226357	CLEC11A	North shore	NA	NA	1.89e-13	-	25249537_sex_discovery	Shah S	NA	25249537	2014-09-23	Sex	PATO_0000047	Discovery	Table S3	DNA methylation	Sex	Smoking, cell composition, batch	Beta values	NA	Illumina HumanMethylation450	Whole blood	NA	815	1	Geriatrics	Both	European
cg25309343	chr19:51226207	19	51226207	CLEC11A	North shore	NA	NA	1.57e-24	-	26500701_sex_kora_f4	Singmann P	NA	26500701	2015-10-19	Sex	EFO_0001271	KORA F4	Additional file 2	DNA methylation	Sex	Age, smoking, alcohol consumption, body mass index, triglycerides, total leucocytes, high-density lipoprotein, low-density lipoprotein, physical activity, diabetes, myocardial infarction, cell composition, batch	Beta values	NA	Illumina HumanMethylation450	Whole blood	NA	1799	1	Adults	Both	European
cg25309343	chr19:51226207	19	51226207	CLEC11A	North shore	NA	NA	9.29e-07	-	26500701_sex_kora_f3	Singmann P	NA	26500701	2015-10-19	Sex	EFO_0001271	KORA F3	Additional file 2	DNA methylation	Sex	Age, smoking, alcohol consumption, body mass index, triglycerides, total leucocytes, high-density lipoprotein, low-density lipoprotein, physical activity, diabetes, myocardial infarction, cell composition, batch	Beta values	NA	Illumina HumanMethylation450	Whole blood	NA	500	1	Adults	Both	European
cg02991085	chr20:30073537	20	30073537	NCRNA00028	South shore	NA	NA	1.13e-37	-	26500701_sex_kora_f4	Singmann P	NA	26500701	2015-10-19	Sex	EFO_0001271	KORA F4	Additional file 2	DNA methylation	Sex	Age, smoking, alcohol consumption, body mass index, triglycerides, total leucocytes, high-density lipoprotein, low-density lipoprotein, physical activity, diabetes, myocardial infarction, cell composition, batch	Beta values	NA	Illumina HumanMethylation450	Whole blood	NA	1799	1	Adults	Both	European
cg02991085	chr20:30073537	20	30073537	NCRNA00028	South shore	NA	NA	1.12e-15	-	26500701_sex_kora_f3	Singmann P	NA	26500701	2015-10-19	Sex	EFO_0001271	KORA F3	Additional file 2	DNA methylation	Sex	Age, smoking, alcohol consumption, body mass index, triglycerides, total leucocytes, high-density lipoprotein, low-density lipoprotein, physical activity, diabetes, myocardial infarction, cell composition, batch	Beta values	NA	Illumina HumanMethylation450	Whole blood	NA	500	1	Adults	Both	European
cg13159946	chr20:30073521	20	30073521	NCRNA00028	South shore	NA	NA	8.36e-31	-	26500701_sex_kora_f4	Singmann P	NA	26500701	2015-10-19	Sex	EFO_0001271	KORA F4	Additional file 2	DNA methylation	Sex	Age, smoking, alcohol consumption, body mass index, triglycerides, total leucocytes, high-density lipoprotein, low-density lipoprotein, physical activity, diabetes, myocardial infarction, cell composition, batch	Beta values	NA	Illumina HumanMethylation450	Whole blood	NA	1799	1	Adults	Both	European
cg13159946	chr20:30073521	20	30073521	NCRNA00028	South shore	NA	NA	1.26e-12	-	26500701_sex_kora_f3	Singmann P	NA	26500701	2015-10-19	Sex	EFO_0001271	KORA F3	Additional file 2	DNA methylation	Sex	Age, smoking, alcohol consumption, body mass index, triglycerides, total leucocytes, high-density lipoprotein, low-density lipoprotein, physical activity, diabetes, myocardial infarction, cell composition, batch	Beta values	NA	Illumina HumanMethylation450	Whole blood	NA	500	1	Adults	Both	European
cg13159946	chr20:30073521	20	30073521	NCRNA00028	South shore	NA	NA	3.68e-06	-	26500701_sex_metaanalysis	Singmann P	NA	26500701	2015-10-19	Sex	EFO_0001271	Meta-analysis	Additional file 2	DNA methylation	Sex	Age, smoking, alcohol consumption, body mass index, triglycerides, total leucocytes, high-density lipoprotein, low-density lipoprotein, physical activity, diabetes, myocardial infarction, cell composition, batch	Beta values	NA	Illumina HumanMethylation450	Whole blood	NA	1999	3	Adults	Both	European
cg15537254	chr20:30073399	20	30073399	NCRNA00028	South shore	NA	NA	4.45e-39	-	26500701_sex_kora_f4	Singmann P	NA	26500701	2015-10-19	Sex	EFO_0001271	KORA F4	Additional file 2	DNA methylation	Sex	Age, smoking, alcohol consumption, body mass index, triglycerides, total leucocytes, high-density lipoprotein, low-density lipoprotein, physical activity, diabetes, myocardial infarction, cell composition, batch	Beta values	NA	Illumina HumanMethylation450	Whole blood	NA	1799	1	Adults	Both	European
cg15537254	chr20:30073399	20	30073399	NCRNA00028	South shore	NA	NA	1.41e-16	-	26500701_sex_kora_f3	Singmann P	NA	26500701	2015-10-19	Sex	EFO_0001271	KORA F3	Additional file 2	DNA methylation	Sex	Age, smoking, alcohol consumption, body mass index, triglycerides, total leucocytes, high-density lipoprotein, low-density lipoprotein, physical activity, diabetes, myocardial infarction, cell composition, batch	Beta values	NA	Illumina HumanMethylation450	Whole blood	NA	500	1	Adults	Both	European
cg15537254	chr20:30073399	20	30073399	NCRNA00028	South shore	NA	NA	5.06e-09	-	25249537_sex_discovery	Shah S	NA	25249537	2014-09-23	Sex	PATO_0000047	Discovery	Table S3	DNA methylation	Sex	Smoking, cell composition, batch	Beta values	NA	Illumina HumanMethylation450	Whole blood	NA	815	1	Geriatrics	Both	European
cg21846177	chr20:30073576	20	30073576	NCRNA00028	South shore	NA	NA	1.84e-24	-	26500701_sex_kora_f4	Singmann P	NA	26500701	2015-10-19	Sex	EFO_0001271	KORA F4	Additional file 2	DNA methylation	Sex	Age, smoking, alcohol consumption, body mass index, triglycerides, total leucocytes, high-density lipoprotein, low-density lipoprotein, physical activity, diabetes, myocardial infarction, cell composition, batch	Beta values	NA	Illumina HumanMethylation450	Whole blood	NA	1799	1	Adults	Both	European
cg21846177	chr20:30073576	20	30073576	NCRNA00028	South shore	NA	NA	3.9e-14	-	26500701_sex_kora_f3	Singmann P	NA	26500701	2015-10-19	Sex	EFO_0001271	KORA F3	Additional file 2	DNA methylation	Sex	Age, smoking, alcohol consumption, body mass index, triglycerides, total leucocytes, high-density lipoprotein, low-density lipoprotein, physical activity, diabetes, myocardial infarction, cell composition, batch	Beta values	NA	Illumina HumanMethylation450	Whole blood	NA	500	1	Adults	Both	European
cg25502144	chr20:30073546	20	30073546	NCRNA00028	South shore	NA	NA	1.46e-32	-	26500701_sex_kora_f4	Singmann P	NA	26500701	2015-10-19	Sex	EFO_0001271	KORA F4	Additional file 2	DNA methylation	Sex	Age, smoking, alcohol consumption, body mass index, triglycerides, total leucocytes, high-density lipoprotein, low-density lipoprotein, physical activity, diabetes, myocardial infarction, cell composition, batch	Beta values	NA	Illumina HumanMethylation450	Whole blood	NA	1799	1	Adults	Both	European
cg25502144	chr20:30073546	20	30073546	NCRNA00028	South shore	NA	NA	2.78e-16	-	26500701_sex_kora_f3	Singmann P	NA	26500701	2015-10-19	Sex	EFO_0001271	KORA F3	Additional file 2	DNA methylation	Sex	Age, smoking, alcohol consumption, body mass index, triglycerides, total leucocytes, high-density lipoprotein, low-density lipoprotein, physical activity, diabetes, myocardial infarction, cell composition, batch	Beta values	NA	Illumina HumanMethylation450	Whole blood	NA	500	1	Adults	Both	European
cg25502144	chr20:30073546	20	30073546	NCRNA00028	South shore	NA	NA	1.52e-05	-	26500701_sex_metaanalysis	Singmann P	NA	26500701	2015-10-19	Sex	EFO_0001271	Meta-analysis	Additional file 2	DNA methylation	Sex	Age, smoking, alcohol consumption, body mass index, triglycerides, total leucocytes, high-density lipoprotein, low-density lipoprotein, physical activity, diabetes, myocardial infarction, cell composition, batch	Beta values	NA	Illumina HumanMethylation450	Whole blood	NA	1999	3	Adults	Both	European
cg08089567	chr21:45705994	21	45705994	AIRE	Island	0.000699	0.000169	3.66e-05	-	27717397_gestational_age_ultrasoundestimated_gestational_age	Bohlin J	NA	27717397	2016-10-07	Gestational age	EFO_0005112	Ultrasound-estimated gestational age	Table S1	DNA methylation	Gestational age	Offspring sex, maternal age, maternal smoking, study design, caesarean section, cell composition	Beta values	days	Illumina HumanMethylation450	Cord blood	NA	1068	1	Infants	Both	European
cg08089567	chr21:45705994	21	45705994	AIRE	Island	0.000804	0.000166	1.53e-06	-	27717397_gestational_age_last_menstrual_periodestimated_gestational_age	Bohlin J	NA	27717397	2016-10-07	Gestational age	EFO_0005112	Last menstrual period-estimated gestational age	Table S2	DNA methylation	Gestational age	Offspring sex, maternal age, maternal smoking, study design, caesarean section, cell composition	Beta values	days	Illumina HumanMethylation450	Cord blood	NA	1068	1	Infants	Both	European
cg09510531	chr21:45705742	21	45705742	AIRE	Island	0.000421	0.0001	2.85e-05	-	27717397_gestational_age_last_menstrual_periodestimated_gestational_age	Bohlin J	NA	27717397	2016-10-07	Gestational age	EFO_0005112	Last menstrual period-estimated gestational age	Table S2	DNA methylation	Gestational age	Offspring sex, maternal age, maternal smoking, study design, caesarean section, cell composition	Beta values	days	Illumina HumanMethylation450	Cord blood	NA	1068	1	Infants	Both	European
cg09510531	chr21:45705742	21	45705742	AIRE	Island	NA	NA	5.22e-07	-	26500701_sex_kora_f4	Singmann P	NA	26500701	2015-10-19	Sex	EFO_0001271	KORA F4	Additional file 2	DNA methylation	Sex	Age, smoking, alcohol consumption, body mass index, triglycerides, total leucocytes, high-density lipoprotein, low-density lipoprotein, physical activity, diabetes, myocardial infarction, cell composition, batch	Beta values	NA	Illumina HumanMethylation450	Whole blood	NA	1799	1	Adults	Both	European
cg11923631	chr21:45705721	21	45705721	AIRE	Island	NA	NA	1.39e-07	-	26500701_sex_kora_f4	Singmann P	NA	26500701	2015-10-19	Sex	EFO_0001271	KORA F4	Additional file 2	DNA methylation	Sex	Age, smoking, alcohol consumption, body mass index, triglycerides, total leucocytes, high-density lipoprotein, low-density lipoprotein, physical activity, diabetes, myocardial infarction, cell composition, batch	Beta values	NA	Illumina HumanMethylation450	Whole blood	NA	1799	1	Adults	Both	European
cg16501323	chr21:45705618	21	45705618	AIRE	Island	0.000661	0.000146	6.25e-06	-	27717397_gestational_age_ultrasoundestimated_gestational_age	Bohlin J	NA	27717397	2016-10-07	Gestational age	EFO_0005112	Ultrasound-estimated gestational age	Table S1	DNA methylation	Gestational age	Offspring sex, maternal age, maternal smoking, study design, caesarean section, cell composition	Beta values	days	Illumina HumanMethylation450	Cord blood	NA	1068	1	Infants	Both	European
cg16501323	chr21:45705618	21	45705618	AIRE	Island	0.000669	0.00013	3.48e-07	-	27717397_gestational_age_last_menstrual_periodestimated_gestational_age	Bohlin J	NA	27717397	2016-10-07	Gestational age	EFO_0005112	Last menstrual period-estimated gestational age	Table S2	DNA methylation	Gestational age	Offspring sex, maternal age, maternal smoking, study design, caesarean section, cell composition	Beta values	days	Illumina HumanMethylation450	Cord blood	NA	1068	1	Infants	Both	European
cg16501323	chr21:45705618	21	45705618	AIRE	Island	NA	NA	1.38e-06	-	26500701_sex_kora_f4	Singmann P	NA	26500701	2015-10-19	Sex	EFO_0001271	KORA F4	Additional file 2	DNA methylation	Sex	Age, smoking, alcohol consumption, body mass index, triglycerides, total leucocytes, high-density lipoprotein, low-density lipoprotein, physical activity, diabetes, myocardial infarction, cell composition, batch	Beta values	NA	Illumina HumanMethylation450	Whole blood	NA	1799	1	Adults	Both	European
cg16717549	chr21:45705699	21	45705699	AIRE	Island	0.00062	0.000134	4.19e-06	-	27717397_gestational_age_ultrasoundestimated_gestational_age	Bohlin J	NA	27717397	2016-10-07	Gestational age	EFO_0005112	Ultrasound-estimated gestational age	Table S1	DNA methylation	Gestational age	Offspring sex, maternal age, maternal smoking, study design, caesarean section, cell composition	Beta values	days	Illumina HumanMethylation450	Cord blood	NA	1068	1	Infants	Both	European
cg16717549	chr21:45705699	21	45705699	AIRE	Island	0.000634	0.000125	4.5e-07	-	27717397_gestational_age_last_menstrual_periodestimated_gestational_age	Bohlin J	NA	27717397	2016-10-07	Gestational age	EFO_0005112	Last menstrual period-estimated gestational age	Table S2	DNA methylation	Gestational age	Offspring sex, maternal age, maternal smoking, study design, caesarean section, cell composition	Beta values	days	Illumina HumanMethylation450	Cord blood	NA	1068	1	Infants	Both	European
cg17356252	chr21:45705686	21	45705686	AIRE	Island	0.000771	0.000162	2.34e-06	-	27717397_gestational_age_ultrasoundestimated_gestational_age	Bohlin J	NA	27717397	2016-10-07	Gestational age	EFO_0005112	Ultrasound-estimated gestational age	Table S1	DNA methylation	Gestational age	Offspring sex, maternal age, maternal smoking, study design, caesarean section, cell composition	Beta values	days	Illumina HumanMethylation450	Cord blood	NA	1068	1	Infants	Both	European
cg17356252	chr21:45705686	21	45705686	AIRE	Island	0.000805	0.000148	6.67e-08	-	27717397_gestational_age_last_menstrual_periodestimated_gestational_age	Bohlin J	NA	27717397	2016-10-07	Gestational age	EFO_0005112	Last menstrual period-estimated gestational age	Table S2	DNA methylation	Gestational age	Offspring sex, maternal age, maternal smoking, study design, caesarean section, cell composition	Beta values	days	Illumina HumanMethylation450	Cord blood	NA	1068	1	Infants	Both	European
cg18689454	chr21:45705694	21	45705694	AIRE	Island	0.000736	0.000161	5.13e-06	-	27717397_gestational_age_ultrasoundestimated_gestational_age	Bohlin J	NA	27717397	2016-10-07	Gestational age	EFO_0005112	Ultrasound-estimated gestational age	Table S1	DNA methylation	Gestational age	Offspring sex, maternal age, maternal smoking, study design, caesarean section, cell composition	Beta values	days	Illumina HumanMethylation450	Cord blood	NA	1068	1	Infants	Both	European
cg18689454	chr21:45705694	21	45705694	AIRE	Island	0.000779	0.000149	1.91e-07	-	27717397_gestational_age_last_menstrual_periodestimated_gestational_age	Bohlin J	NA	27717397	2016-10-07	Gestational age	EFO_0005112	Last menstrual period-estimated gestational age	Table S2	DNA methylation	Gestational age	Offspring sex, maternal age, maternal smoking, study design, caesarean section, cell composition	Beta values	days	Illumina HumanMethylation450	Cord blood	NA	1068	1	Infants	Both	European
cg27251412	chr21:45705740	21	45705740	AIRE	Island	NA	NA	3.17e-07	-	26500701_sex_kora_f4	Singmann P	NA	26500701	2015-10-19	Sex	EFO_0001271	KORA F4	Additional file 2	DNA methylation	Sex	Age, smoking, alcohol consumption, body mass index, triglycerides, total leucocytes, high-density lipoprotein, low-density lipoprotein, physical activity, diabetes, myocardial infarction, cell composition, batch	Beta values	NA	Illumina HumanMethylation450	Whole blood	NA	1799	1	Adults	Both	European
cg02801583	chr22:45809602	22	45809602	RIBC2;SMC1B	Island	0.01119	0.00278	5.74e-05	-	25855720_maternal_underweight_birth	Sharp GC	NA	25855720	2015-08-01	Maternal underweight	EFO_0005936	Birth	Additional file 1	DNA methylation	Maternal underweight	Offspring sex, maternal age, maternal smoking, maternal occupation, parity, batch	Beta values	NA	Illumina HumanMethylation450	Cord blood	NA	601	1	Infants	Both	European
cg13019568	chr14:95826830	14	95826830	-	Island	NA	NA	7.73e-05	NA	Rijlaarsdam-J_trajectories_of_social_communication_deficits_discovery_in_whole_blood	Rijlaarsdam J	ALSPAC	33494854	2014-09-20	Trajectories of social communication deficits	EFO_0005427	Discovery in whole blood	Table 2	DNA methylation	Trajectories of social communication deficits	Sex, Cell composition (reference based), Batch effects,	Beta Values	NA	Illumina HumanMethylation450	Whole blood	NA	877	1	Children	Both	European
cg01217984	chr7:27143235	7	27143235	HOXA2	Island	0.00064	0.00016	7.3e-05	NA	23177740_Battram-T_age_ewas_catalog_re-analysis_of_geo_data__geo_accession_id_is_gse40279	Battram T	GEO	23177740	2020-09-15	Age	EFO_0000246	EWAS Catalog re-analysis of GEO data. GEO accession ID is GSE40279	NA	DNA methylation	Age	Batch effects, cell composition (reference free)	Beta Values	Years	Illumina HumanMethylation450	Whole blood	NA	656	1	Adults	Both	Unclear
cg05667097	chr6:31691481	6	31691481	C6orf25	Island	-0.00051	9.5e-05	1.3e-07	NA	23177740_Battram-T_age_ewas_catalog_re-analysis_of_geo_data__geo_accession_id_is_gse40279	Battram T	GEO	23177740	2020-09-15	Age	EFO_0000246	EWAS Catalog re-analysis of GEO data. GEO accession ID is GSE40279	NA	DNA methylation	Age	Batch effects, cell composition (reference free)	Beta Values	Years	Illumina HumanMethylation450	Whole blood	NA	656	1	Adults	Both	Unclear
cg08652441	chr17:40489513	17	40489513	STAT3	Open sea	0.00042	9.9e-05	2.9e-05	NA	23177740_Battram-T_age_ewas_catalog_re-analysis_of_geo_data__geo_accession_id_is_gse40279	Battram T	GEO	23177740	2020-09-15	Age	EFO_0000246	EWAS Catalog re-analysis of GEO data. GEO accession ID is GSE40279	NA	DNA methylation	Age	Batch effects, cell composition (reference free)	Beta Values	Years	Illumina HumanMethylation450	Whole blood	NA	656	1	Adults	Both	Unclear
cg24302412	chr6:29595196	6	29595196	GABBR1	North shore	0.00038	9.7e-05	8.8e-05	NA	23177740_Battram-T_age_ewas_catalog_re-analysis_of_geo_data__geo_accession_id_is_gse40279	Battram T	GEO	23177740	2020-09-15	Age	EFO_0000246	EWAS Catalog re-analysis of GEO data. GEO accession ID is GSE40279	NA	DNA methylation	Age	Batch effects, cell composition (reference free)	Beta Values	Years	Illumina HumanMethylation450	Whole blood	NA	656	1	Adults	Both	Unclear
cg14706297	chr2:43328266	2	43328266	-	Island	0.0151	0.0026	1.1e-08	NA	31536415_Sikdar-S_prenatal_smoke_exposure_inverse_varience-weighted_fixed-effects_meta-analysis	Sikdar S	PACE	31536415	2019-09-19	Prenatal smoke exposure	EFO_0009115, EFO_0008361, EFO_0006527, EFO_0004318	Inverse varience-weighted fixed-effects meta-analysis	Table S1	DNA methylation	Prenatal smoke exposure	Maternal age, socioeconomic position, cell composition (reference based), batch effects	Beta Values	NA	Illumina HumanMethylation450	Cord blood, whole blood	NA	5648	9	Infants	Both	European, African, Unclear
cg04235768	chr4:81118343	4	81118343	PRDM8	Island	-0.0127	0.0023	4.1e-08	NA	31536415_Sikdar-S_prenatal_smoke_exposure_inverse_varience-weighted_fixed-effects_meta-analysis	Sikdar S	PACE	31536415	2019-09-19	Prenatal smoke exposure	EFO_0009115, EFO_0008361, EFO_0006527, EFO_0004318	Inverse varience-weighted fixed-effects meta-analysis	Table S1	DNA methylation	Prenatal smoke exposure	Maternal age, socioeconomic position, cell composition (reference based), batch effects	Beta Values	NA	Illumina HumanMethylation450	Cord blood, whole blood	NA	5648	9	Infants	Both	European, African, Unclear
cg05452645	chr4:81117647	4	81117647	PRDM8	North shore	-0.0213	0.0039	4.1e-08	NA	31536415_Sikdar-S_prenatal_smoke_exposure_inverse_varience-weighted_fixed-effects_meta-analysis	Sikdar S	PACE	31536415	2019-09-19	Prenatal smoke exposure	EFO_0009115, EFO_0008361, EFO_0006527, EFO_0004318	Inverse varience-weighted fixed-effects meta-analysis	Table S1	DNA methylation	Prenatal smoke exposure	Maternal age, socioeconomic position, cell composition (reference based), batch effects	Beta Values	NA	Illumina HumanMethylation450	Cord blood, whole blood	NA	5648	9	Infants	Both	European, African, Unclear
cg06373870	chr4:81117853	4	81117853	PRDM8	North shore	-0.0161	0.003	6.4e-08	NA	31536415_Sikdar-S_prenatal_smoke_exposure_inverse_varience-weighted_fixed-effects_meta-analysis	Sikdar S	PACE	31536415	2019-09-19	Prenatal smoke exposure	EFO_0009115, EFO_0008361, EFO_0006527, EFO_0004318	Inverse varience-weighted fixed-effects meta-analysis	Table S1	DNA methylation	Prenatal smoke exposure	Maternal age, socioeconomic position, cell composition (reference based), batch effects	Beta Values	NA	Illumina HumanMethylation450	Cord blood, whole blood	NA	5648	9	Infants	Both	European, African, Unclear
cg01217984	chr7:27143235	7	27143235	HOXA2	Island	-0.0071	0.0014	4.8e-07	NA	31536415_Sikdar-S_prenatal_smoke_exposure_inverse_varience-weighted_fixed-effects_meta-analysis	Sikdar S	PACE	31536415	2019-09-19	Prenatal smoke exposure	EFO_0009115, EFO_0008361, EFO_0006527, EFO_0004318	Inverse varience-weighted fixed-effects meta-analysis	Table S1	DNA methylation	Prenatal smoke exposure	Maternal age, socioeconomic position, cell composition (reference based), batch effects	Beta Values	NA	Illumina HumanMethylation450	Cord blood, whole blood	NA	5648	9	Infants	Both	European, African, Unclear
cg04981619	chr2:43328122	2	43328122	-	Island	0.0092	0.002	3.4e-06	NA	31536415_Sikdar-S_prenatal_smoke_exposure_inverse_varience-weighted_fixed-effects_meta-analysis	Sikdar S	PACE	31536415	2019-09-19	Prenatal smoke exposure	EFO_0009115, EFO_0008361, EFO_0006527, EFO_0004318	Inverse varience-weighted fixed-effects meta-analysis	Table S1	DNA methylation	Prenatal smoke exposure	Maternal age, socioeconomic position, cell composition (reference based), batch effects	Beta Values	NA	Illumina HumanMethylation450	Cord blood, whole blood	NA	5648	9	Infants	Both	European, African, Unclear
cg00138041	chr4:81117665	4	81117665	PRDM8	North shore	-0.0213	0.0047	4.8e-06	NA	31536415_Sikdar-S_prenatal_smoke_exposure_inverse_varience-weighted_fixed-effects_meta-analysis	Sikdar S	PACE	31536415	2019-09-19	Prenatal smoke exposure	EFO_0009115, EFO_0008361, EFO_0006527, EFO_0004318	Inverse varience-weighted fixed-effects meta-analysis	Table S1	DNA methylation	Prenatal smoke exposure	Maternal age, socioeconomic position, cell composition (reference based), batch effects	Beta Values	NA	Illumina HumanMethylation450	Cord blood, whole blood	NA	5648	9	Infants	Both	European, African, Unclear
cg03463411	chr4:81118188	4	81118188	PRDM8	Island	-0.0127	0.0029	9e-06	NA	31536415_Sikdar-S_prenatal_smoke_exposure_inverse_varience-weighted_fixed-effects_meta-analysis	Sikdar S	PACE	31536415	2019-09-19	Prenatal smoke exposure	EFO_0009115, EFO_0008361, EFO_0006527, EFO_0004318	Inverse varience-weighted fixed-effects meta-analysis	Table S1	DNA methylation	Prenatal smoke exposure	Maternal age, socioeconomic position, cell composition (reference based), batch effects	Beta Values	NA	Illumina HumanMethylation450	Cord blood, whole blood	NA	5648	9	Infants	Both	European, African, Unclear
cg12109823	chr8:67454595	8	67454595	-	Island	0.0124	0.0028	1e-05	NA	31536415_Sikdar-S_prenatal_smoke_exposure_inverse_varience-weighted_fixed-effects_meta-analysis	Sikdar S	PACE	31536415	2019-09-19	Prenatal smoke exposure	EFO_0009115, EFO_0008361, EFO_0006527, EFO_0004318	Inverse varience-weighted fixed-effects meta-analysis	Table S1	DNA methylation	Prenatal smoke exposure	Maternal age, socioeconomic position, cell composition (reference based), batch effects	Beta Values	NA	Illumina HumanMethylation450	Cord blood, whole blood	NA	5648	9	Infants	Both	European, African, Unclear
cg24601559	chr2:43328536	2	43328536	-	South shore	0.0099	0.0023	1.1e-05	NA	31536415_Sikdar-S_prenatal_smoke_exposure_inverse_varience-weighted_fixed-effects_meta-analysis	Sikdar S	PACE	31536415	2019-09-19	Prenatal smoke exposure	EFO_0009115, EFO_0008361, EFO_0006527, EFO_0004318	Inverse varience-weighted fixed-effects meta-analysis	Table S1	DNA methylation	Prenatal smoke exposure	Maternal age, socioeconomic position, cell composition (reference based), batch effects	Beta Values	NA	Illumina HumanMethylation450	Cord blood, whole blood	NA	5648	9	Infants	Both	European, African, Unclear
cg23737263	chr2:43328424	2	43328424	-	South shore	0.0055	0.0013	1.6e-05	NA	31536415_Sikdar-S_prenatal_smoke_exposure_inverse_varience-weighted_fixed-effects_meta-analysis	Sikdar S	PACE	31536415	2019-09-19	Prenatal smoke exposure	EFO_0009115, EFO_0008361, EFO_0006527, EFO_0004318	Inverse varience-weighted fixed-effects meta-analysis	Table S1	DNA methylation	Prenatal smoke exposure	Maternal age, socioeconomic position, cell composition (reference based), batch effects	Beta Values	NA	Illumina HumanMethylation450	Cord blood, whole blood	NA	5648	9	Infants	Both	European, African, Unclear
cg09908750	chr7:27143585	7	27143585	HOXA2	South shore	-0.0062	0.0015	2e-05	NA	31536415_Sikdar-S_prenatal_smoke_exposure_inverse_varience-weighted_fixed-effects_meta-analysis	Sikdar S	PACE	31536415	2019-09-19	Prenatal smoke exposure	EFO_0009115, EFO_0008361, EFO_0006527, EFO_0004318	Inverse varience-weighted fixed-effects meta-analysis	Table S1	DNA methylation	Prenatal smoke exposure	Maternal age, socioeconomic position, cell composition (reference based), batch effects	Beta Values	NA	Illumina HumanMethylation450	Cord blood, whole blood	NA	5648	9	Infants	Both	European, African, Unclear
cg23206851	chr7:27143046	7	27143046	HOXA2	North shore	-0.004	0.001	2.9e-05	NA	31536415_Sikdar-S_prenatal_smoke_exposure_inverse_varience-weighted_fixed-effects_meta-analysis	Sikdar S	PACE	31536415	2019-09-19	Prenatal smoke exposure	EFO_0009115, EFO_0008361, EFO_0006527, EFO_0004318	Inverse varience-weighted fixed-effects meta-analysis	Table S1	DNA methylation	Prenatal smoke exposure	Maternal age, socioeconomic position, cell composition (reference based), batch effects	Beta Values	NA	Illumina HumanMethylation450	Cord blood, whole blood	NA	5648	9	Infants	Both	European, African, Unclear
cg05672223	chr2:43328033	2	43328033	-	Island	0.0073	0.0018	3.5e-05	NA	31536415_Sikdar-S_prenatal_smoke_exposure_inverse_varience-weighted_fixed-effects_meta-analysis	Sikdar S	PACE	31536415	2019-09-19	Prenatal smoke exposure	EFO_0009115, EFO_0008361, EFO_0006527, EFO_0004318	Inverse varience-weighted fixed-effects meta-analysis	Table S1	DNA methylation	Prenatal smoke exposure	Maternal age, socioeconomic position, cell composition (reference based), batch effects	Beta Values	NA	Illumina HumanMethylation450	Cord blood, whole blood	NA	5648	9	Infants	Both	European, African, Unclear
cg20897136	chr10:74034667	10	74034667	DDIT4	Island	-0.0035	0.0009	4.7e-05	NA	31536415_Sikdar-S_prenatal_smoke_exposure_inverse_varience-weighted_fixed-effects_meta-analysis	Sikdar S	PACE	31536415	2019-09-19	Prenatal smoke exposure	EFO_0009115, EFO_0008361, EFO_0006527, EFO_0004318	Inverse varience-weighted fixed-effects meta-analysis	Table S1	DNA methylation	Prenatal smoke exposure	Maternal age, socioeconomic position, cell composition (reference based), batch effects	Beta Values	NA	Illumina HumanMethylation450	Cord blood, whole blood	NA	5648	9	Infants	Both	European, African, Unclear
cg02225599	chr7:27143252	7	27143252	HOXA2	Island	-0.0051	0.0013	9.3e-05	NA	31536415_Sikdar-S_prenatal_smoke_exposure_inverse_varience-weighted_fixed-effects_meta-analysis	Sikdar S	PACE	31536415	2019-09-19	Prenatal smoke exposure	EFO_0009115, EFO_0008361, EFO_0006527, EFO_0004318	Inverse varience-weighted fixed-effects meta-analysis	Table S1	DNA methylation	Prenatal smoke exposure	Maternal age, socioeconomic position, cell composition (reference based), batch effects	Beta Values	NA	Illumina HumanMethylation450	Cord blood, whole blood	NA	5648	9	Infants	Both	European, African, Unclear
cg05921905	chr7:27142527	7	27142527	HOXA2	North shore	0.0135	0.00346	9.2e-05	NA	32484729_Eze-Inkenna_particulate_matter_air_pollution	Eze Inkenna	SCSAP, LHDA	32484729	2020-06-01	Particulate matter air pollution	EFO_0007908, EFO_0008255	NA	Table S6	DNA methylation	Particulate matter air pollution	Age, sex, educational attainment, smoking, passive smoking, alcohol, fruit intake, vegetable intake, body mass index, exercise level, asthma status, batch effects, cell composition (reference free), socioeconomic position, greenness index	Beta Values	NA	Illumina HumanMethylation450	Whole blood	NA	1389	1	Adults	Both	Unclear
cg01839993	chr10:74034644	10	74034644	DDIT4	Island	-0.01652	0.0012	4.7e-43	NA	31536415_Sikdar-S_smoking_random_effects_meta-analysis	Sikdar S	CHARGE	31536415	2019-09-19	Smoking	EFO_0009115, EFO_0006527, EFO_0004318	random effects meta-analysis	Table S2	DNA methylation	Smoking	Age, sex, cell composition (reference based), batch effects	Beta Values	NA	Illumina HumanMethylation450	Whole blood, CD4+ T cells, CD14+ monocytes	NA	15907	16	Adults	Both	European, African, Other
cg08101174	chr10:104196541	10	104196541	-	Open sea	-0.01241	0.00106	1.2e-31	NA	31536415_Sikdar-S_smoking_random_effects_meta-analysis	Sikdar S	CHARGE	31536415	2019-09-19	Smoking	EFO_0009115, EFO_0006527, EFO_0004318	random effects meta-analysis	Table S2	DNA methylation	Smoking	Age, sex, cell composition (reference based), batch effects	Beta Values	NA	Illumina HumanMethylation450	Whole blood, CD4+ T cells, CD14+ monocytes	NA	15907	16	Adults	Both	European, African, Other
cg09570958	chr17:14206774	17	14206774	HS3ST3B1;MGC12916	Island	-0.012	0.00115	2.3e-25	NA	31536415_Sikdar-S_smoking_random_effects_meta-analysis	Sikdar S	CHARGE	31536415	2019-09-19	Smoking	EFO_0009115, EFO_0006527, EFO_0004318	random effects meta-analysis	Table S2	DNA methylation	Smoking	Age, sex, cell composition (reference based), batch effects	Beta Values	NA	Illumina HumanMethylation450	Whole blood, CD4+ T cells, CD14+ monocytes	NA	15907	16	Adults	Both	European, African, Other
cg20897136	chr10:74034667	10	74034667	DDIT4	Island	-0.01011	0.00107	2.3e-21	NA	31536415_Sikdar-S_smoking_random_effects_meta-analysis	Sikdar S	CHARGE	31536415	2019-09-19	Smoking	EFO_0009115, EFO_0006527, EFO_0004318	random effects meta-analysis	Table S2	DNA methylation	Smoking	Age, sex, cell composition (reference based), batch effects	Beta Values	NA	Illumina HumanMethylation450	Whole blood, CD4+ T cells, CD14+ monocytes	NA	15907	16	Adults	Both	European, African, Other
cg13443605	chr17:14207036	17	14207036	HS3ST3B1;MGC12916	Island	-0.01286	0.00137	5.5e-21	NA	31536415_Sikdar-S_smoking_random_effects_meta-analysis	Sikdar S	CHARGE	31536415	2019-09-19	Smoking	EFO_0009115, EFO_0006527, EFO_0004318	random effects meta-analysis	Table S2	DNA methylation	Smoking	Age, sex, cell composition (reference based), batch effects	Beta Values	NA	Illumina HumanMethylation450	Whole blood, CD4+ T cells, CD14+ monocytes	NA	15907	16	Adults	Both	European, African, Other
cg19093370	chr17:17110180	17	17110180	PLD6	Island	0.01979	0.00212	8.7e-21	NA	31536415_Sikdar-S_smoking_random_effects_meta-analysis	Sikdar S	CHARGE	31536415	2019-09-19	Smoking	EFO_0009115, EFO_0006527, EFO_0004318	random effects meta-analysis	Table S2	DNA methylation	Smoking	Age, sex, cell composition (reference based), batch effects	Beta Values	NA	Illumina HumanMethylation450	Whole blood, CD4+ T cells, CD14+ monocytes	NA	15907	16	Adults	Both	European, African, Other
cg14016875	chr17:14206981	17	14206981	HS3ST3B1;MGC12916	Island	-0.01437	0.00156	2.4e-20	NA	31536415_Sikdar-S_smoking_random_effects_meta-analysis	Sikdar S	CHARGE	31536415	2019-09-19	Smoking	EFO_0009115, EFO_0006527, EFO_0004318	random effects meta-analysis	Table S2	DNA methylation	Smoking	Age, sex, cell composition (reference based), batch effects	Beta Values	NA	Illumina HumanMethylation450	Whole blood, CD4+ T cells, CD14+ monocytes	NA	15907	16	Adults	Both	European, African, Other
cg24578857	chr17:17110207	17	17110207	PLD6	Island	0.02001	0.00217	3.1e-20	NA	31536415_Sikdar-S_smoking_random_effects_meta-analysis	Sikdar S	CHARGE	31536415	2019-09-19	Smoking	EFO_0009115, EFO_0006527, EFO_0004318	random effects meta-analysis	Table S2	DNA methylation	Smoking	Age, sex, cell composition (reference based), batch effects	Beta Values	NA	Illumina HumanMethylation450	Whole blood, CD4+ T cells, CD14+ monocytes	NA	15907	16	Adults	Both	European, African, Other
cg10592592	chr10:74034663	10	74034663	DDIT4	Island	-0.01061	0.00116	7.4e-20	NA	31536415_Sikdar-S_smoking_random_effects_meta-analysis	Sikdar S	CHARGE	31536415	2019-09-19	Smoking	EFO_0009115, EFO_0006527, EFO_0004318	random effects meta-analysis	Table S2	DNA methylation	Smoking	Age, sex, cell composition (reference based), batch effects	Beta Values	NA	Illumina HumanMethylation450	Whole blood, CD4+ T cells, CD14+ monocytes	NA	15907	16	Adults	Both	European, African, Other
cg15857661	chr10:104196243	10	104196243	MIR146B	South shelf	-0.00877	0.00106	1.8e-16	NA	31536415_Sikdar-S_smoking_random_effects_meta-analysis	Sikdar S	CHARGE	31536415	2019-09-19	Smoking	EFO_0009115, EFO_0006527, EFO_0004318	random effects meta-analysis	Table S2	DNA methylation	Smoking	Age, sex, cell composition (reference based), batch effects	Beta Values	NA	Illumina HumanMethylation450	Whole blood, CD4+ T cells, CD14+ monocytes	NA	15907	16	Adults	Both	European, African, Other
cg13442016	chr10:104196339	10	104196339	MIR146B	South shelf	-0.00804	0.00099	3.8e-16	NA	31536415_Sikdar-S_smoking_random_effects_meta-analysis	Sikdar S	CHARGE	31536415	2019-09-19	Smoking	EFO_0009115, EFO_0006527, EFO_0004318	random effects meta-analysis	Table S2	DNA methylation	Smoking	Age, sex, cell composition (reference based), batch effects	Beta Values	NA	Illumina HumanMethylation450	Whole blood, CD4+ T cells, CD14+ monocytes	NA	15907	16	Adults	Both	European, African, Other
cg20152539	chr17:14206871	17	14206871	HS3ST3B1;MGC12916	Island	-0.01438	0.00179	1.1e-15	NA	31536415_Sikdar-S_smoking_random_effects_meta-analysis	Sikdar S	CHARGE	31536415	2019-09-19	Smoking	EFO_0009115, EFO_0006527, EFO_0004318	random effects meta-analysis	Table S2	DNA methylation	Smoking	Age, sex, cell composition (reference based), batch effects	Beta Values	NA	Illumina HumanMethylation450	Whole blood, CD4+ T cells, CD14+ monocytes	NA	15907	16	Adults	Both	European, African, Other
cg26418770	chr17:14206886	17	14206886	HS3ST3B1;MGC12916	Island	-0.0096	0.00127	4.1e-14	NA	31536415_Sikdar-S_smoking_random_effects_meta-analysis	Sikdar S	CHARGE	31536415	2019-09-19	Smoking	EFO_0009115, EFO_0006527, EFO_0004318	random effects meta-analysis	Table S2	DNA methylation	Smoking	Age, sex, cell composition (reference based), batch effects	Beta Values	NA	Illumina HumanMethylation450	Whole blood, CD4+ T cells, CD14+ monocytes	NA	15907	16	Adults	Both	European, African, Other
cg24569831	chr15:93617168	15	93617168	RGMA	Island	0.01601	0.00218	2.2e-13	NA	31536415_Sikdar-S_smoking_random_effects_meta-analysis	Sikdar S	CHARGE	31536415	2019-09-19	Smoking	EFO_0009115, EFO_0006527, EFO_0004318	random effects meta-analysis	Table S2	DNA methylation	Smoking	Age, sex, cell composition (reference based), batch effects	Beta Values	NA	Illumina HumanMethylation450	Whole blood, CD4+ T cells, CD14+ monocytes	NA	15907	16	Adults	Both	European, African, Other
cg16340422	chr17:17110120	17	17110120	PLD6	Island	0.01788	0.00245	3.3e-13	NA	31536415_Sikdar-S_smoking_random_effects_meta-analysis	Sikdar S	CHARGE	31536415	2019-09-19	Smoking	EFO_0009115, EFO_0006527, EFO_0004318	random effects meta-analysis	Table S2	DNA methylation	Smoking	Age, sex, cell composition (reference based), batch effects	Beta Values	NA	Illumina HumanMethylation450	Whole blood, CD4+ T cells, CD14+ monocytes	NA	15907	16	Adults	Both	European, African, Other
cg13455960	chr15:93617134	15	93617134	RGMA	Island	0.00661	0.00093	1.2e-12	NA	31536415_Sikdar-S_smoking_random_effects_meta-analysis	Sikdar S	CHARGE	31536415	2019-09-19	Smoking	EFO_0009115, EFO_0006527, EFO_0004318	random effects meta-analysis	Table S2	DNA methylation	Smoking	Age, sex, cell composition (reference based), batch effects	Beta Values	NA	Illumina HumanMethylation450	Whole blood, CD4+ T cells, CD14+ monocytes	NA	15907	16	Adults	Both	European, African, Other
cg26127778	chr15:93617141	15	93617141	RGMA	Island	0.01004	0.00152	4.4e-11	NA	31536415_Sikdar-S_smoking_random_effects_meta-analysis	Sikdar S	CHARGE	31536415	2019-09-19	Smoking	EFO_0009115, EFO_0006527, EFO_0004318	random effects meta-analysis	Table S2	DNA methylation	Smoking	Age, sex, cell composition (reference based), batch effects	Beta Values	NA	Illumina HumanMethylation450	Whole blood, CD4+ T cells, CD14+ monocytes	NA	15907	16	Adults	Both	European, African, Other
cg17400113	chr15:93617146	15	93617146	RGMA	Island	0.00543	0.00083	6.3e-11	NA	31536415_Sikdar-S_smoking_random_effects_meta-analysis	Sikdar S	CHARGE	31536415	2019-09-19	Smoking	EFO_0009115, EFO_0006527, EFO_0004318	random effects meta-analysis	Table S2	DNA methylation	Smoking	Age, sex, cell composition (reference based), batch effects	Beta Values	NA	Illumina HumanMethylation450	Whole blood, CD4+ T cells, CD14+ monocytes	NA	15907	16	Adults	Both	European, African, Other
cg26572811	chr17:14206901	17	14206901	HS3ST3B1;MGC12916	Island	-0.00823	0.00134	7.7e-10	NA	31536415_Sikdar-S_smoking_random_effects_meta-analysis	Sikdar S	CHARGE	31536415	2019-09-19	Smoking	EFO_0009115, EFO_0006527, EFO_0004318	random effects meta-analysis	Table S2	DNA methylation	Smoking	Age, sex, cell composition (reference based), batch effects	Beta Values	NA	Illumina HumanMethylation450	Whole blood, CD4+ T cells, CD14+ monocytes	NA	15907	16	Adults	Both	European, African, Other
cg08620329	chr8:67454546	8	67454546	-	Island	-0.00947	0.0018	1.4e-07	NA	31536415_Sikdar-S_smoking_random_effects_meta-analysis	Sikdar S	CHARGE	31536415	2019-09-19	Smoking	EFO_0009115, EFO_0006527, EFO_0004318	random effects meta-analysis	Table S2	DNA methylation	Smoking	Age, sex, cell composition (reference based), batch effects	Beta Values	NA	Illumina HumanMethylation450	Whole blood, CD4+ T cells, CD14+ monocytes	NA	15907	16	Adults	Both	European, African, Other
cg10687107	chr8:67454667	8	67454667	-	Island	-0.0087	0.00167	2e-07	NA	31536415_Sikdar-S_smoking_random_effects_meta-analysis	Sikdar S	CHARGE	31536415	2019-09-19	Smoking	EFO_0009115, EFO_0006527, EFO_0004318	random effects meta-analysis	Table S2	DNA methylation	Smoking	Age, sex, cell composition (reference based), batch effects	Beta Values	NA	Illumina HumanMethylation450	Whole blood, CD4+ T cells, CD14+ monocytes	NA	15907	16	Adults	Both	European, African, Other
cg12109823	chr8:67454595	8	67454595	-	Island	-0.01195	0.0023	2e-07	NA	31536415_Sikdar-S_smoking_random_effects_meta-analysis	Sikdar S	CHARGE	31536415	2019-09-19	Smoking	EFO_0009115, EFO_0006527, EFO_0004318	random effects meta-analysis	Table S2	DNA methylation	Smoking	Age, sex, cell composition (reference based), batch effects	Beta Values	NA	Illumina HumanMethylation450	Whole blood, CD4+ T cells, CD14+ monocytes	NA	15907	16	Adults	Both	European, African, Other
cg24366314	chr13:88329680	13	88329680	SLITRK5	Island	-0.00909	0.00175	2.1e-07	NA	31536415_Sikdar-S_smoking_random_effects_meta-analysis	Sikdar S	CHARGE	31536415	2019-09-19	Smoking	EFO_0009115, EFO_0006527, EFO_0004318	random effects meta-analysis	Table S2	DNA methylation	Smoking	Age, sex, cell composition (reference based), batch effects	Beta Values	NA	Illumina HumanMethylation450	Whole blood, CD4+ T cells, CD14+ monocytes	NA	15907	16	Adults	Both	European, African, Other
cg02852959	chr12:2944436	12	2944436	NRIP2	Open sea	0.00999	0.00197	3.7e-07	NA	31536415_Sikdar-S_smoking_random_effects_meta-analysis	Sikdar S	CHARGE	31536415	2019-09-19	Smoking	EFO_0009115, EFO_0006527, EFO_0004318	random effects meta-analysis	Table S2	DNA methylation	Smoking	Age, sex, cell composition (reference based), batch effects	Beta Values	NA	Illumina HumanMethylation450	Whole blood, CD4+ T cells, CD14+ monocytes	NA	15907	16	Adults	Both	European, African, Other
cg22466678	chr12:89749033	12	89749033	-	South shore	-0.00763	0.0016	1.9e-06	NA	31536415_Sikdar-S_smoking_random_effects_meta-analysis	Sikdar S	CHARGE	31536415	2019-09-19	Smoking	EFO_0009115, EFO_0006527, EFO_0004318	random effects meta-analysis	Table S2	DNA methylation	Smoking	Age, sex, cell composition (reference based), batch effects	Beta Values	NA	Illumina HumanMethylation450	Whole blood, CD4+ T cells, CD14+ monocytes	NA	15907	16	Adults	Both	European, African, Other
cg19432993	chr7:27143287	7	27143287	HOXA2	Island	-0.00899	0.00207	1.4e-05	NA	31536415_Sikdar-S_smoking_random_effects_meta-analysis	Sikdar S	CHARGE	31536415	2019-09-19	Smoking	EFO_0009115, EFO_0006527, EFO_0004318	random effects meta-analysis	Table S2	DNA methylation	Smoking	Age, sex, cell composition (reference based), batch effects	Beta Values	NA	Illumina HumanMethylation450	Whole blood, CD4+ T cells, CD14+ monocytes	NA	15907	16	Adults	Both	European, African, Other
cg20902757	chr8:67454892	8	67454892	-	Island	-0.00574	0.00134	1.9e-05	NA	31536415_Sikdar-S_smoking_random_effects_meta-analysis	Sikdar S	CHARGE	31536415	2019-09-19	Smoking	EFO_0009115, EFO_0006527, EFO_0004318	random effects meta-analysis	Table S2	DNA methylation	Smoking	Age, sex, cell composition (reference based), batch effects	Beta Values	NA	Illumina HumanMethylation450	Whole blood, CD4+ T cells, CD14+ monocytes	NA	15907	16	Adults	Both	European, African, Other
cg24176731	chr11:73357164	11	73357164	PLEKHB1	Open sea	-0.00362	0.00085	1.9e-05	NA	31536415_Sikdar-S_smoking_random_effects_meta-analysis	Sikdar S	CHARGE	31536415	2019-09-19	Smoking	EFO_0009115, EFO_0006527, EFO_0004318	random effects meta-analysis	Table S2	DNA methylation	Smoking	Age, sex, cell composition (reference based), batch effects	Beta Values	NA	Illumina HumanMethylation450	Whole blood, CD4+ T cells, CD14+ monocytes	NA	15907	16	Adults	Both	European, African, Other
cg09908750	chr7:27143585	7	27143585	HOXA2	South shore	-0.00817	0.00199	4e-05	NA	31536415_Sikdar-S_smoking_random_effects_meta-analysis	Sikdar S	CHARGE	31536415	2019-09-19	Smoking	EFO_0009115, EFO_0006527, EFO_0004318	random effects meta-analysis	Table S2	DNA methylation	Smoking	Age, sex, cell composition (reference based), batch effects	Beta Values	NA	Illumina HumanMethylation450	Whole blood, CD4+ T cells, CD14+ monocytes	NA	15907	16	Adults	Both	European, African, Other
cg05589489	chr12:89748821	12	89748821	-	South shore	-0.00947	0.00232	4.4e-05	NA	31536415_Sikdar-S_smoking_random_effects_meta-analysis	Sikdar S	CHARGE	31536415	2019-09-19	Smoking	EFO_0009115, EFO_0006527, EFO_0004318	random effects meta-analysis	Table S2	DNA methylation	Smoking	Age, sex, cell composition (reference based), batch effects	Beta Values	NA	Illumina HumanMethylation450	Whole blood, CD4+ T cells, CD14+ monocytes	NA	15907	16	Adults	Both	European, African, Other
cg12923268	chr6:31691812	6	31691812	C6orf25	South shore	-0.00631	0.00155	4.9e-05	NA	31536415_Sikdar-S_smoking_random_effects_meta-analysis	Sikdar S	CHARGE	31536415	2019-09-19	Smoking	EFO_0009115, EFO_0006527, EFO_0004318	random effects meta-analysis	Table S2	DNA methylation	Smoking	Age, sex, cell composition (reference based), batch effects	Beta Values	NA	Illumina HumanMethylation450	Whole blood, CD4+ T cells, CD14+ monocytes	NA	15907	16	Adults	Both	European, African, Other
cg24058604	chr7:27142437	7	27142437	HOXA2	North shore	-0.00374	0.00093	6.3e-05	NA	31536415_Sikdar-S_smoking_random_effects_meta-analysis	Sikdar S	CHARGE	31536415	2019-09-19	Smoking	EFO_0009115, EFO_0006527, EFO_0004318	random effects meta-analysis	Table S2	DNA methylation	Smoking	Age, sex, cell composition (reference based), batch effects	Beta Values	NA	Illumina HumanMethylation450	Whole blood, CD4+ T cells, CD14+ monocytes	NA	15907	16	Adults	Both	European, African, Other
cg02225599	chr7:27143252	7	27143252	HOXA2	Island	-0.00951	0.00239	6.8e-05	NA	31536415_Sikdar-S_smoking_random_effects_meta-analysis	Sikdar S	CHARGE	31536415	2019-09-19	Smoking	EFO_0009115, EFO_0006527, EFO_0004318	random effects meta-analysis	Table S2	DNA methylation	Smoking	Age, sex, cell composition (reference based), batch effects	Beta Values	NA	Illumina HumanMethylation450	Whole blood, CD4+ T cells, CD14+ monocytes	NA	15907	16	Adults	Both	European, African, Other
cg06997549	chr12:2944163	12	2944163	NRIP2	Open sea	0.00514	0.0013	7.4e-05	NA	31536415_Sikdar-S_smoking_random_effects_meta-analysis	Sikdar S	CHARGE	31536415	2019-09-19	Smoking	EFO_0009115, EFO_0006527, EFO_0004318	random effects meta-analysis	Table S2	DNA methylation	Smoking	Age, sex, cell composition (reference based), batch effects	Beta Values	NA	Illumina HumanMethylation450	Whole blood, CD4+ T cells, CD14+ monocytes	NA	15907	16	Adults	Both	European, African, Other
cg26401028	chr4:3516534	4	3516534	LRPAP1	Island	0.00453	0.00115	8.2e-05	NA	31536415_Sikdar-S_smoking_random_effects_meta-analysis	Sikdar S	CHARGE	31536415	2019-09-19	Smoking	EFO_0009115, EFO_0006527, EFO_0004318	random effects meta-analysis	Table S2	DNA methylation	Smoking	Age, sex, cell composition (reference based), batch effects	Beta Values	NA	Illumina HumanMethylation450	Whole blood, CD4+ T cells, CD14+ monocytes	NA	15907	16	Adults	Both	European, African, Other
cg15865827	chr18:23713838	18	23713838	PSMA8	Island	0.0096	0.002	1.6e-06	NA	31230546_Kazmi-N_hypertensive_disorders_of_pregnancy_meta_analysis_adjusted_model	Kazmi N	PACE	31230546	2019-06-24	Hypertensive disorders of pregnancy	MONDO_0024664, EFO_0000537, EFO_0000668	Meta analysis adjusted model	Table S2	DNA methylation	Hypertensive disorders of pregnancy	Cell composition (reference based), batch effects, age, smoking, parity, diabetes, body mass index, sex	Beta Values	NA	Illumina HumanMethylation450	Cord blood	NA	5242	10	Infants	Both	Unclear
cg13442016	chr10:104196339	10	104196339	MIR146B	South shelf	0.0067	0.0014	3.4e-06	NA	31230546_Kazmi-N_hypertensive_disorders_of_pregnancy_meta_analysis_adjusted_model	Kazmi N	PACE	31230546	2019-06-24	Hypertensive disorders of pregnancy	MONDO_0024664, EFO_0000537, EFO_0000668	Meta analysis adjusted model	Table S2	DNA methylation	Hypertensive disorders of pregnancy	Cell composition (reference based), batch effects, age, smoking, parity, diabetes, body mass index, sex	Beta Values	NA	Illumina HumanMethylation450	Cord blood	NA	5242	10	Infants	Both	Unclear
cg09460553	chr13:110521956	13	110521956	-	North shore	0.0148	0.0034	9.9e-06	NA	31230546_Kazmi-N_hypertensive_disorders_of_pregnancy_meta_analysis_adjusted_model	Kazmi N	PACE	31230546	2019-06-24	Hypertensive disorders of pregnancy	MONDO_0024664, EFO_0000537, EFO_0000668	Meta analysis adjusted model	Table S2	DNA methylation	Hypertensive disorders of pregnancy	Cell composition (reference based), batch effects, age, smoking, parity, diabetes, body mass index, sex	Beta Values	NA	Illumina HumanMethylation450	Cord blood	NA	5242	10	Infants	Both	Unclear
cg16625683	chr7:119467	7	119467	-	North shore	-0.0071	0.0017	1.7e-05	NA	31230546_Kazmi-N_hypertensive_disorders_of_pregnancy_meta_analysis_adjusted_model	Kazmi N	PACE	31230546	2019-06-24	Hypertensive disorders of pregnancy	MONDO_0024664, EFO_0000537, EFO_0000668	Meta analysis adjusted model	Table S2	DNA methylation	Hypertensive disorders of pregnancy	Cell composition (reference based), batch effects, age, smoking, parity, diabetes, body mass index, sex	Beta Values	NA	Illumina HumanMethylation450	Cord blood	NA	5242	10	Infants	Both	Unclear
cg11512608	chr11:73357276	11	73357276	PLEKHB1	Open sea	-0.0094	0.0023	3e-05	NA	31230546_Kazmi-N_hypertensive_disorders_of_pregnancy_meta_analysis_adjusted_model	Kazmi N	PACE	31230546	2019-06-24	Hypertensive disorders of pregnancy	MONDO_0024664, EFO_0000537, EFO_0000668	Meta analysis adjusted model	Table S2	DNA methylation	Hypertensive disorders of pregnancy	Cell composition (reference based), batch effects, age, smoking, parity, diabetes, body mass index, sex	Beta Values	NA	Illumina HumanMethylation450	Cord blood	NA	5242	10	Infants	Both	Unclear
cg17896927	chr15:93617030	15	93617030	RGMA	Island	0.014	0.0035	6.1e-05	NA	31230546_Kazmi-N_hypertensive_disorders_of_pregnancy_meta_analysis_adjusted_model	Kazmi N	PACE	31230546	2019-06-24	Hypertensive disorders of pregnancy	MONDO_0024664, EFO_0000537, EFO_0000668	Meta analysis adjusted model	Table S2	DNA methylation	Hypertensive disorders of pregnancy	Cell composition (reference based), batch effects, age, smoking, parity, diabetes, body mass index, sex	Beta Values	NA	Illumina HumanMethylation450	Cord blood	NA	5242	10	Infants	Both	Unclear
cg13455960	chr15:93617134	15	93617134	RGMA	Island	0.0077	0.0019	8e-05	NA	31230546_Kazmi-N_hypertensive_disorders_of_pregnancy_meta_analysis_adjusted_model	Kazmi N	PACE	31230546	2019-06-24	Hypertensive disorders of pregnancy	MONDO_0024664, EFO_0000537, EFO_0000668	Meta analysis adjusted model	Table S2	DNA methylation	Hypertensive disorders of pregnancy	Cell composition (reference based), batch effects, age, smoking, parity, diabetes, body mass index, sex	Beta Values	NA	Illumina HumanMethylation450	Cord blood	NA	5242	10	Infants	Both	Unclear
cg00262344	chr18:23713741	18	23713741	PSMA8	Island	0.0107	0.0027	9.2e-05	NA	31230546_Kazmi-N_hypertensive_disorders_of_pregnancy_meta_analysis_unadjusted_model	Kazmi N	PACE	31230546	2019-06-24	Hypertensive disorders of pregnancy	MONDO_0024664, EFO_0000537, EFO_0000668	Meta analysis unadjusted model	Table S3	DNA methylation	Hypertensive disorders of pregnancy	NA	Beta Values	NA	Illumina HumanMethylation450	Cord blood	NA	5242	10	Infants	Both	Unclear
cg07013104	chr11:73357095	11	73357095	PLEKHB1	Open sea	-0.0053	0.0014	8.3e-05	NA	31230546_Kazmi-N_hypertensive_disorders_of_pregnancy_meta_analysis_unadjusted_model	Kazmi N	PACE	31230546	2019-06-24	Hypertensive disorders of pregnancy	MONDO_0024664, EFO_0000537, EFO_0000668	Meta analysis unadjusted model	Table S3	DNA methylation	Hypertensive disorders of pregnancy	NA	Beta Values	NA	Illumina HumanMethylation450	Cord blood	NA	5242	10	Infants	Both	Unclear
cg09510531	chr21:45705742	21	45705742	AIRE	Island	-0.0079	0.002	4.8e-05	NA	31230546_Kazmi-N_hypertensive_disorders_of_pregnancy_meta_analysis_unadjusted_model	Kazmi N	PACE	31230546	2019-06-24	Hypertensive disorders of pregnancy	MONDO_0024664, EFO_0000537, EFO_0000668	Meta analysis unadjusted model	Table S3	DNA methylation	Hypertensive disorders of pregnancy	NA	Beta Values	NA	Illumina HumanMethylation450	Cord blood	NA	5242	10	Infants	Both	Unclear
cg27251412	chr21:45705740	21	45705740	AIRE	Island	-0.0084	0.0021	4.3e-05	NA	31230546_Kazmi-N_hypertensive_disorders_of_pregnancy_meta_analysis_unadjusted_model	Kazmi N	PACE	31230546	2019-06-24	Hypertensive disorders of pregnancy	MONDO_0024664, EFO_0000537, EFO_0000668	Meta analysis unadjusted model	Table S3	DNA methylation	Hypertensive disorders of pregnancy	NA	Beta Values	NA	Illumina HumanMethylation450	Cord blood	NA	5242	10	Infants	Both	Unclear
cg15865827	chr18:23713838	18	23713838	PSMA8	Island	0.0092	0.0021	1.4e-05	NA	31230546_Kazmi-N_hypertensive_disorders_of_pregnancy_meta_analysis_unadjusted_model	Kazmi N	PACE	31230546	2019-06-24	Hypertensive disorders of pregnancy	MONDO_0024664, EFO_0000537, EFO_0000668	Meta analysis unadjusted model	Table S3	DNA methylation	Hypertensive disorders of pregnancy	NA	Beta Values	NA	Illumina HumanMethylation450	Cord blood	NA	5242	10	Infants	Both	Unclear
cg08089567	chr21:45705994	21	45705994	AIRE	Island	-0.0144	0.0032	9e-06	NA	31230546_Kazmi-N_hypertensive_disorders_of_pregnancy_meta_analysis_unadjusted_model	Kazmi N	PACE	31230546	2019-06-24	Hypertensive disorders of pregnancy	MONDO_0024664, EFO_0000537, EFO_0000668	Meta analysis unadjusted model	Table S3	DNA methylation	Hypertensive disorders of pregnancy	NA	Beta Values	NA	Illumina HumanMethylation450	Cord blood	NA	5242	10	Infants	Both	Unclear
cg26776957	chr11:73357183	11	73357183	PLEKHB1	Open sea	-0.0109	0.0022	7.2e-07	NA	31230546_Kazmi-N_hypertensive_disorders_of_pregnancy_meta_analysis_unadjusted_model	Kazmi N	PACE	31230546	2019-06-24	Hypertensive disorders of pregnancy	MONDO_0024664, EFO_0000537, EFO_0000668	Meta analysis unadjusted model	Table S3	DNA methylation	Hypertensive disorders of pregnancy	NA	Beta Values	NA	Illumina HumanMethylation450	Cord blood	NA	5242	10	Infants	Both	Unclear
cg24214470	chr17:1665119	17	1665119	SERPINF1	Open sea	0.0232	0.0049	1.7e-06	NA	31230546_Kazmi-N_preeclampsia_meta_analysis_unadjusted_model	Kazmi N	PACE	31230546	2019-06-24	Preeclampsia	EFO_0000668	Meta analysis unadjusted model	Table S5	DNA methylation	Preeclampsia	Cell composition (reference based), batch effects, age, smoking, parity, diabetes, body mass index, sex	Beta Values	NA	Illumina HumanMethylation450	Cord blood	NA	3460	6	Infants	Both	Unclear
cg11692409	chr17:1665181	17	1665181	SERPINF1	Open sea	0.0294	0.0064	4.2e-06	NA	31230546_Kazmi-N_preeclampsia_meta_analysis_unadjusted_model	Kazmi N	PACE	31230546	2019-06-24	Preeclampsia	EFO_0000668	Meta analysis unadjusted model	Table S5	DNA methylation	Preeclampsia	Cell composition (reference based), batch effects, age, smoking, parity, diabetes, body mass index, sex	Beta Values	NA	Illumina HumanMethylation450	Cord blood	NA	3460	6	Infants	Both	Unclear
cg24613558	chr17:65471347	17	65471347	PITPNC1	Open sea	-0.0253	0.0056	5e-06	NA	31230546_Kazmi-N_preeclampsia_meta_analysis_unadjusted_model	Kazmi N	PACE	31230546	2019-06-24	Preeclampsia	EFO_0000668	Meta analysis unadjusted model	Table S5	DNA methylation	Preeclampsia	Cell composition (reference based), batch effects, age, smoking, parity, diabetes, body mass index, sex	Beta Values	NA	Illumina HumanMethylation450	Cord blood	NA	3460	6	Infants	Both	Unclear
cg09424348	chr6:30881549	6	30881549	VARS2;GTF2H4	Island	-0.055	0.0135	4.5e-05	NA	32484362_Domingo-Relloso-A_smoking_former_vs_never	Domingo-Relloso A	Strong Heart Study	32484362	2020-06-02	Smoking	EFO_0004318, EFO_0005671, EFO_0006527	Former vs never	Table S3	DNA methylation	Smoking	Age, sex, batch effects, body mass index, cell composition (reference based), ancestry (genomic PCs)	M Values	NA	Illumina HumanMethylationEPIC	Whole blood	NA	2325	1	Adults	Both	Unclear
cg15857661	chr10:104196243	10	104196243	MIR146B	South shelf	0.013	0.003	1.2e-07	NA	30631468_van-Dongen-J_educational_attainment_model_1	van Dongen J	BIOS	30631468	2018-03-23	Educational attainment	EFO_0004784	model 1	Table S2	DNA methylation	Educational attainment	Sex, age, batch effects, cell composition (reference based)	Beta Values	NA	Illumina HumanMethylation450	Whole blood	NA	4152	4	Adults	Both	European
cg15857661	chr10:104196243	10	104196243	MIR146B	South shelf	0.012	0.002	7.2e-07	NA	30631468_van-Dongen-J_educational_attainment_model_2	van Dongen J	BIOS	30631468	2018-03-23	Educational attainment	EFO_0004784	model 2	Table S2	DNA methylation	Educational attainment	Sex, age, batch effects, cell composition (reference based), smoking	Beta Values	NA	Illumina HumanMethylation450	Whole blood	NA	4152	4	Adults	Both	European
cg15857661	chr10:104196243	10	104196243	MIR146B	South shelf	0.012	0.003	8.9e-07	NA	30631468_van-Dongen-J_educational_attainment_model_3	van Dongen J	BIOS	30631468	2018-03-23	Educational attainment	EFO_0004784	model 3	Table S2	DNA methylation	Educational attainment	Sex, age, batch effects, cell composition (reference based), smoking, body mass index	Beta Values	NA	Illumina HumanMethylation450	Whole blood	NA	4152	4	Adults	Both	European
cg14631276	chr8:145163102	8	145163102	KIAA1875	Island	0.49	0.015	2.5e-29	NA	24014485_Petersen-A-K_m01494_5-oxoproline_no_snps_model	Petersen A-K	KORA F4	24014485	2013-09-06	M01494_5-oxoproline	EFO_0004727, EFO_0004725	no snps model	Table S2	M01494_5-oxoproline	DNA methylation	Age, sex, body mass index, cell composition (reference based)	NA	Beta Values	Illumina HumanMethylation450	Whole blood	NA	1760	1	Adults	Both	European
cg26272248	chr8:145163034	8	145163034	KIAA1875	North shore	0.65	0.019	2.9e-28	NA	24014485_Petersen-A-K_m01494_5-oxoproline_no_snps_model	Petersen A-K	KORA F4	24014485	2013-09-06	M01494_5-oxoproline	EFO_0004727, EFO_0004725	no snps model	Table S2	M01494_5-oxoproline	DNA methylation	Age, sex, body mass index, cell composition (reference based)	NA	Beta Values	Illumina HumanMethylation450	Whole blood	NA	1760	1	Adults	Both	European
[truncated: 1,414 more rows]

[truncated: 2 more sheets: Supplemental Table 11, Supplemental Table 12]
